# Supplementary material for: Crystal structure of methyl 3-(3-fluoro­phen­yl)-1-methyl-1,3a,4,9b-tetra­hydro-3H-thio­chromeno[4,3-c]isoxazole-3a-carboxyl­ate
Source: Acta Crystallogr E Crystallogr Commun. 2015 Jul 25;71(Pt 8):o600–1. doi: 10.1107/S2056989015013651 (PMC4571418; doi:10.1107/S2056989015013651)
Supplement: Supplementary file 1 [file e-71-0o600-sup1.cif]

##############################################################################
#                                                                            #
# This CIF contains the data in a paper accepted for publication in          #
# Acta Crystallographica Section E. It conforms to the requirements of       #
# Notes for Authors for Acta Crystallographica Section E, and has been       #
# peer reviewed under the auspices of the IUCr Commission on Journals.       #
#                                                                            #
# Full details of the Crystallographic Information File format               #
# are given in the paper "The Crystallographic Information File (CIF):       #
# a New Standard Archive File for Crystallography" by S. R. Hall, F. H.      #
# Allen and I. D. Brown [Acta Cryst. (1991), A47, 655-685].                  #
#                                                                            #
# The current version of the core CIF dictionary is obtainable from          #
# ftp://ftp.iucr.org/pub/cif_core.dic.                                       #
#                                                                            #
# Software is freely available for graphical display of the structure(s)     #
# in this CIF. For information consult the CIF software page                 #
# http://www.iucr.org/resources/cif/software.                                #
#                                                                            #
# This file may be used for bona fide research purposes within the           #
# scientific community so long as proper attribution is given to the journal # 
# article from which it was obtained.                                        #
#                                                                            #
##############################################################################
data_global
_audit_creation_method     SHELXL-97
_journal_date_recd_electronic     2015-07-06
_journal_date_accepted     2015-07-17
_journal_name_full     'Acta Crystallographica, Section E'
_journal_year     2015
_journal_volume     71
_journal_issue      8
_journal_page_first     o600
_journal_page_last     o601
_journal_paper_category     HO
_journal_paper_doi     10.1107/S2056989015013651
_journal_coeditor_code     SU5169
_publ_contact_author_name     'A. SubbiahPandi'
_publ_contact_author_address
;
  Department of Physics
  Presidency College
  Chennai 600 005
  India
;
_publ_contact_author_email     aspandian59@gmail.com
_publ_contact_author_fax     '091 044 2854 4894'
_publ_contact_author_phone     '091 044 2591061'
_publ_section_title
;\
Crystal structure of methyl
3-(3-fluorophenyl)-1-methyl-1,3a,4,9b-tetrahydro-3<i>H</i>-\
thiochromeno[4,3-<i>c</i>]isoxazole-3a-carboxylate
;
_publ_section_title_footnote     .
loop_
    _publ_author_name
    _publ_author_address
    'M. P. Savithri'
;    Department of Physics
     Queen Mary's College  (Autonomous)
     Chennai 600 004
     India
;
    'M. Suresh'
;    Department of Organic Chemistry
     University of Madras
     Guindy Campus
     Chennai 600 025
     India
;
    'R. Raghunathan'
;    Department of Organic Chemistry
     University of Madras
     Guindy Campus
     Chennai 600 025
     India
;
    ' G. Vimala '
;    Department of Physics
     Presidency College  (Autonomous)
     Chennai 600 005
     India
;
    'A. SubbiahPandi'
;    Department of Physics
     Presidency College  (Autonomous)
     Chennai 600 005
     India
     Department of Physics
     Queen Mary's College  (Autonomous)
     Chennai 600 004
     India
;
_publ_section_synopsis     .
data_I
_audit_creation_method     SHELXL-97
_database_code_depnum_ccdc_archive     'CCDC 1413525'
_chemical_name_systematic
;\
Methyl
3-(3-fluorophenyl)-1-methyl-1,3a,4,9b-tetrahydro-3<i>H</i>-\
thiochromeno[4,3-<i>c</i>]isoxazole-3a-carboxylate
;
_chemical_name_common     ?
_chemical_formula_moiety     'C19 H18 F N O3 S'
_chemical_formula_sum     'C19 H18 F N O3 S'
_chemical_formula_iupac     'C19 H18 F N O3 S'
_chemical_formula_weight     359.40
_chemical_melting_point     ?
_symmetry_cell_setting     monoclinic
_symmetry_space_group_name_H-M     'P 21/n'
_symmetry_space_group_name_Hall     '-P 2yn'
loop_
    _symmetry_equiv_pos_as_xyz
    'x, y, z'
    '-x+1/2, y+1/2, -z+1/2'
    '-x, -y, -z'
    'x-1/2, -y-1/2, z-1/2'
_cell_length_a     10.7729(8)
_cell_length_b     12.6361(8)
_cell_length_c     12.6250(10)
_cell_angle_alpha     90.00
_cell_angle_beta     92.992(3)
_cell_angle_gamma     90.00
_cell_volume     1716.3(2)
_cell_formula_units_Z     4
_cell_measurement_reflns_used     3024
_cell_measurement_theta_min     2.28
_cell_measurement_theta_max     24.99
_cell_measurement_temperature     293(2)
_exptl_crystal_description     Block
_exptl_crystal_colour     Colourless
_exptl_crystal_size_max     0.30
_exptl_crystal_size_mid     0.30
_exptl_crystal_size_min     0.25
_exptl_crystal_density_diffrn     1.391
_exptl_crystal_density_meas     ?
_exptl_crystal_density_method     'not measured'
_exptl_crystal_F_000     752
_exptl_absorpt_coefficient_mu     0.217
_exptl_absorpt_correction_type     multi-scan
_exptl_absorpt_process_details
;
(SADABS; Bruker, 2004)
;
_exptl_absorpt_correction_T_min     0.9378
_exptl_absorpt_correction_T_max     0.9478
_exptl_special_details     ?
_diffrn_ambient_temperature     293(2)
_diffrn_radiation_type     MoK\a
_diffrn_radiation_wavelength     0.71073
_diffrn_radiation_source     'fine-focus sealed tube'
_diffrn_radiation_monochromator     graphite
_diffrn_measurement_device_type     'Bruker Kappa APEXII CCD'
_diffrn_measurement_method     '\w and \f scans '
_diffrn_detector_area_resol_mean     ?
_diffrn_reflns_number     18645
_diffrn_reflns_av_R_equivalents     0.0258
_diffrn_reflns_av_sigmaI/netI     0.0186
_diffrn_reflns_theta_min     2.28
_diffrn_reflns_theta_max     24.99
_diffrn_reflns_theta_full     24.99
_diffrn_measured_fraction_theta_max     1.000
_diffrn_measured_fraction_theta_full     1.000
_diffrn_reflns_limit_h_min     -12
_diffrn_reflns_limit_h_max     12
_diffrn_reflns_limit_k_min     -15
_diffrn_reflns_limit_k_max     15
_diffrn_reflns_limit_l_min     -15
_diffrn_reflns_limit_l_max     13
_diffrn_standards_number     ?
_diffrn_standards_interval_count     0
_diffrn_standards_interval_time     0
_diffrn_standards_decay_%     0
_refine_special_details
;
 Refinement of F^2^ against ALL reflections.  The weighted R-factor wR and
 goodness of fit S are based on F^2^, conventional R-factors R are based
 on F, with F set to zero for negative F^2^. The threshold expression of
 F^2^ > 2sigma(F^2^) is used only for calculating R-factors(gt) etc. and is
 not relevant to the choice of reflections for refinement.  R-factors based
 on F^2^ are statistically about twice as large as those based on F, and R-
 factors based on ALL data will be even larger.
;
_reflns_number_total     3024
_reflns_number_gt     2456
_reflns_threshold_expression     I>2sigma(I)
_refine_ls_structure_factor_coef     Fsqd
_refine_ls_matrix_type     full
_refine_ls_R_factor_all     0.0556
_refine_ls_R_factor_gt     0.0410
_refine_ls_wR_factor_gt     0.1034
_refine_ls_wR_factor_ref     0.1225
_refine_ls_goodness_of_fit_ref     0.988
_refine_ls_restrained_S_all     0.988
_refine_ls_number_reflns     3024
_refine_ls_number_parameters     243
_refine_ls_number_restraints     0
_refine_ls_hydrogen_treatment     mixed
_refine_ls_weighting_scheme     calc
_refine_ls_weighting_details
         'calc w=1/[\s^2^(Fo^2^)+(0.0547P)^2^+1.7913P] where P=(Fo^2^+2Fc^2^)/3'
_atom_sites_solution_hydrogens     geom
_atom_sites_solution_primary     direct
_atom_sites_solution_secondary     difmap
_refine_ls_shift/su_max     0.000
_refine_ls_shift/su_mean     0.000
_refine_diff_density_max     0.517
_refine_diff_density_min     -0.241
_refine_ls_extinction_method
;
SHELXL97 (Sheldrick, 2008)
;
_refine_ls_extinction_coef     0.0079(14)
_refine_ls_extinction_expression
                                  'Fc^*^=kFc[1+0.001xFc^2^\l^3^/sin(2\q)]^-1/4^'
loop_
    _atom_type_symbol
    _atom_type_description
    _atom_type_scat_dispersion_real
    _atom_type_scat_dispersion_imag
    _atom_type_scat_source
    'C' 'C' 0.0033 0.0016
                         'International Tables Vol C Tables 4.2.6.8 and 6.1.1.4'
    'H' 'H' 0.0000 0.0000
                         'International Tables Vol C Tables 4.2.6.8 and 6.1.1.4'
    'N' 'N' 0.0061 0.0033
                         'International Tables Vol C Tables 4.2.6.8 and 6.1.1.4'
    'O' 'O' 0.0106 0.0060
                         'International Tables Vol C Tables 4.2.6.8 and 6.1.1.4'
    'S' 'S' 0.1246 0.1234
                         'International Tables Vol C Tables 4.2.6.8 and 6.1.1.4'
    'F' 'F' 0.0171 0.0103
                         'International Tables Vol C Tables 4.2.6.8 and 6.1.1.4'
_computing_data_collection
;
APEX2 (Bruker, 2004)
;
_computing_cell_refinement
;
APEX2 and SAINT (Bruker, 2004)
;
_computing_data_reduction
;
SAINT and XPREP (Bruker, 2004)
;
_computing_structure_solution
;
SHELXS97 (Sheldrick, 2008)
;
_computing_structure_refinement
;
SHELXL97 (Sheldrick, 2008)
;
_computing_molecular_graphics
;
ORTEP-3 for Windows (Farrugia, 2012)
;
_computing_publication_material
;
SHELXL97 (Sheldrick, 2008) and PLATON (Spek, 2009)
;
loop_
    _atom_site_type_symbol
    _atom_site_label
    _atom_site_fract_x
    _atom_site_fract_y
    _atom_site_fract_z
    _atom_site_U_iso_or_equiv
    _atom_site_adp_type
    _atom_site_calc_flag
    _atom_site_refinement_flags
    _atom_site_occupancy
    _atom_site_symmetry_multiplicity
    _atom_site_disorder_assembly
    _atom_site_disorder_group
    S S1 0.38912(6) -0.09256(5) 0.73827(6) 0.0484(2) Uani d . 1 1 . .
    O O3 0.14448(16) 0.08198(17) 0.72833(14) 0.0580(6) Uani d . 1 1 . .
    O O1 0.44199(15) 0.19965(17) 0.95772(13) 0.0560(5) Uani d . 1 1 . .
    F F1 -0.09742(14) 0.14114(17) 1.01633(15) 0.0759(6) Uani d . 1 1 . .
    C C7 0.54244(19) 0.08164(16) 0.70941(16) 0.0285(5) Uani d . 1 1 . .
    C C2 0.5127(2) -0.02335(18) 0.68520(17) 0.0344(5) Uani d . 1 1 . .
    C C10 0.34366(18) 0.10865(17) 0.81229(16) 0.0288(5) Uani d . 1 1 . .
    C C9 0.3219(2) 0.18273(19) 0.90866(17) 0.0342(5) Uani d . 1 1 . .
    C C8 0.47396(19) 0.14639(17) 0.78729(16) 0.0285(5) Uani d . 1 1 . .
    C C17 0.25020(19) 0.13405(18) 0.72143(16) 0.0331(5) Uani d . 1 1 . .
    C C11 0.2322(2) 0.14500(17) 0.98805(16) 0.0314(5) Uani d . 1 1 . .
    C C1 0.3454(2) -0.00741(18) 0.84444(18) 0.0344(5) Uani d . 1 1 . .
    C C16 0.1063(2) 0.16036(18) 0.96619(18) 0.0370(5) Uani d . 1 1 . .
    H H16 0.0780 0.1928 0.9034 0.044 Uiso calc R 1 1 . .
    C C14 0.0609(3) 0.0799(2) 1.1315(2) 0.0494(7) Uani d . 1 1 . .
    H H14 0.0030 0.0583 1.1791 0.059 Uiso calc R 1 1 . .
    C C6 0.6370(2) 0.12968(19) 0.65535(18) 0.0359(5) Uani d . 1 1 . .
    H H6 0.6571 0.1999 0.6700 0.043 Uiso calc R 1 1 . .
    C C12 0.2719(2) 0.0969(2) 1.08214(19) 0.0435(6) Uani d . 1 1 . .
    H H12 0.3562 0.0861 1.0977 0.052 Uiso calc R 1 1 . .
    C C4 0.6718(2) -0.0280(2) 0.55821(19) 0.0455(6) Uani d . 1 1 . .
    H H4 0.7149 -0.0649 0.5081 0.055 Uiso calc R 1 1 . .
    C C5 0.7016(2) 0.0757(2) 0.58066(19) 0.0426(6) Uani d . 1 1 . .
    H H5 0.7647 0.1091 0.5459 0.051 Uiso calc R 1 1 . .
    C C3 0.5789(2) -0.0770(2) 0.60926(19) 0.0442(6) Uani d . 1 1 . .
    H H3 0.5594 -0.1472 0.5933 0.053 Uiso calc R 1 1 . .
    C C15 0.0242(2) 0.1273(2) 1.0381(2) 0.0443(6) Uani d . 1 1 . .
    C C13 0.1858(3) 0.0649(2) 1.1532(2) 0.0525(7) Uani d . 1 1 . .
    H H13 0.2130 0.0328 1.2165 0.063 Uiso calc R 1 1 . .
    C C19 0.6429(2) 0.2148(2) 0.9055(2) 0.0502(7) Uani d . 1 1 . .
    H H19A 0.6781 0.2105 0.9768 0.075 Uiso calc R 1 1 . .
    H H19B 0.6183 0.2864 0.8902 0.075 Uiso calc R 1 1 . .
    H H19C 0.7036 0.1929 0.8570 0.075 Uiso calc R 1 1 . .
    C C18 0.0474(3) 0.1068(3) 0.6484(3) 0.0771(11) Uani d . 1 1 . .
    H H18A -0.0251 0.0652 0.6606 0.116 Uiso calc R 1 1 . .
    H H18B 0.0759 0.0911 0.5794 0.116 Uiso calc R 1 1 . .
    H H18C 0.0270 0.1806 0.6524 0.116 Uiso calc R 1 1 . .
    N N1 0.53515(17) 0.14612(15) 0.89425(14) 0.0357(5) Uani d . 1 1 . .
    O O2 0.26780(16) 0.19605(16) 0.65350(14) 0.0534(5) Uani d . 1 1 . .
    H H1B 0.264(2) -0.0329(19) 0.8609(18) 0.038(6) Uiso d . 1 1 . .
    H H1A 0.403(2) -0.0170(19) 0.902(2) 0.039(6) Uiso d . 1 1 . .
    H H8 0.469(2) 0.2167(19) 0.7624(17) 0.030(6) Uiso d . 1 1 . .
    H H9 0.294(2) 0.249(2) 0.8768(19) 0.037(6) Uiso d . 1 1 . .
loop_
    _atom_site_aniso_label
    _atom_site_aniso_U_11
    _atom_site_aniso_U_22
    _atom_site_aniso_U_33
    _atom_site_aniso_U_12
    _atom_site_aniso_U_13
    _atom_site_aniso_U_23
    S1 0.0561(4) 0.0372(4) 0.0531(4) -0.0166(3) 0.0129(3) -0.0116(3)
    O3 0.0359(9) 0.0920(15) 0.0446(10) -0.0205(9) -0.0129(8) 0.0205(10)
    O1 0.0364(9) 0.0935(15) 0.0382(10) -0.0165(9) 0.0046(7) -0.0286(10)
    F1 0.0360(9) 0.1030(15) 0.0885(13) 0.0088(9) 0.0031(8) -0.0189(11)
    C7 0.0278(10) 0.0316(11) 0.0257(10) 0.0021(8) -0.0016(8) 0.0039(8)
    C2 0.0364(12) 0.0367(12) 0.0299(11) 0.0004(10) -0.0013(9) -0.0009(9)
    C10 0.0277(11) 0.0351(11) 0.0234(10) -0.0018(9) 0.0002(8) 0.0002(9)
    C9 0.0367(12) 0.0381(13) 0.0276(11) 0.0003(10) -0.0007(9) -0.0011(10)
    C8 0.0299(11) 0.0270(11) 0.0283(11) -0.0015(8) -0.0019(9) 0.0013(9)
    C17 0.0294(11) 0.0443(13) 0.0255(11) 0.0005(9) 0.0013(9) -0.0022(10)
    C11 0.0343(11) 0.0336(11) 0.0263(11) 0.0049(9) 0.0027(9) -0.0032(9)
    C1 0.0346(12) 0.0361(12) 0.0325(12) -0.0065(10) 0.0030(10) 0.0011(10)
    C16 0.0376(12) 0.0389(13) 0.0342(12) 0.0084(10) -0.0017(10) -0.0039(10)
    C14 0.0585(17) 0.0457(15) 0.0462(15) -0.0087(12) 0.0220(13) -0.0039(12)
    C6 0.0331(11) 0.0378(12) 0.0368(12) 0.0033(9) 0.0017(9) 0.0067(10)
    C12 0.0433(14) 0.0528(15) 0.0343(13) 0.0136(11) 0.0031(10) 0.0062(11)
    C4 0.0452(14) 0.0588(16) 0.0329(13) 0.0151(12) 0.0067(11) -0.0033(11)
    C5 0.0375(13) 0.0552(15) 0.0358(13) 0.0082(11) 0.0084(10) 0.0105(11)
    C3 0.0521(15) 0.0423(14) 0.0382(13) 0.0043(11) 0.0015(11) -0.0095(11)
    C15 0.0309(12) 0.0481(14) 0.0545(16) 0.0000(10) 0.0071(11) -0.0169(12)
    C13 0.0671(18) 0.0536(16) 0.0377(14) 0.0109(14) 0.0107(13) 0.0133(12)
    C19 0.0375(13) 0.0671(18) 0.0456(15) -0.0126(12) -0.0028(11) -0.0141(13)
    C18 0.0421(16) 0.127(3) 0.0600(19) -0.0163(18) -0.0212(14) 0.0236(19)
    N1 0.0334(10) 0.0433(11) 0.0299(10) -0.0046(8) -0.0039(8) -0.0046(8)
    O2 0.0442(10) 0.0722(13) 0.0432(10) -0.0029(9) -0.0048(8) 0.0240(9)
_geom_special_details
;
 All esds (except the esd in the dihedral angle between two l.s. planes)
 are estimated using the full covariance matrix.  The cell esds are taken
 into account individually in the estimation of esds in distances, angles
 and torsion angles; correlations between esds in cell parameters are only
 used when they are defined by crystal symmetry.  An approximate (isotropic)
 treatment of cell esds is used for estimating esds involving l.s. planes.
;
loop_
    _geom_bond_atom_site_label_1
    _geom_bond_atom_site_label_2
    _geom_bond_site_symmetry_2
    _geom_bond_distance
    _geom_bond_publ_flag
    S1 C2 . 1.755(2) ?
    S1 C1 . 1.801(2) ?
    O3 C17 . 1.322(3) ?
    O3 C18 . 1.449(3) ?
    O1 C9 . 1.422(3) ?
    O1 N1 . 1.480(2) ?
    F1 C15 . 1.336(3) ?
    C7 C6 . 1.395(3) ?
    C7 C2 . 1.395(3) ?
    C7 C8 . 1.502(3) ?
    C2 C3 . 1.400(3) ?
    C10 C17 . 1.520(3) ?
    C10 C1 . 1.522(3) ?
    C10 C8 . 1.531(3) ?
    C10 C9 . 1.562(3) ?
    C9 C11 . 1.505(3) ?
    C9 H9 . 0.97(3) ?
    C8 N1 . 1.471(3) ?
    C8 H8 . 0.94(2) ?
    C17 O2 . 1.184(3) ?
    C11 C12 . 1.382(3) ?
    C11 C16 . 1.384(3) ?
    C1 H1B . 0.97(2) ?
    C1 H1A . 0.94(3) ?
    C16 C15 . 1.366(3) ?
    C16 H16 . 0.9300 ?
    C14 C15 . 1.363(4) ?
    C14 C13 . 1.372(4) ?
    C14 H14 . 0.9300 ?
    C6 C5 . 1.381(3) ?
    C6 H6 . 0.9300 ?
    C12 C13 . 1.383(4) ?
    C12 H12 . 0.9300 ?
    C4 C3 . 1.367(4) ?
    C4 C5 . 1.375(4) ?
    C4 H4 . 0.9300 ?
    C5 H5 . 0.9300 ?
    C3 H3 . 0.9300 ?
    C13 H13 . 0.9300 ?
    C19 N1 . 1.450(3) ?
    C19 H19A . 0.9600 ?
    C19 H19B . 0.9600 ?
    C19 H19C . 0.9600 ?
    C18 H18A . 0.9600 ?
    C18 H18B . 0.9600 ?
    C18 H18C . 0.9600 ?
loop_
    _geom_angle_atom_site_label_1
    _geom_angle_atom_site_label_2
    _geom_angle_atom_site_label_3
    _geom_angle_site_symmetry_1
    _geom_angle_site_symmetry_3
    _geom_angle
    _geom_angle_publ_flag
    C2 S1 C1 . . 102.68(11) ?
    C17 O3 C18 . . 116.1(2) ?
    C9 O1 N1 . . 108.84(15) ?
    C6 C7 C2 . . 118.2(2) ?
    C6 C7 C8 . . 118.65(19) ?
    C2 C7 C8 . . 123.12(19) ?
    C7 C2 C3 . . 119.4(2) ?
    C7 C2 S1 . . 124.10(17) ?
    C3 C2 S1 . . 116.34(18) ?
    C17 C10 C1 . . 113.77(18) ?
    C17 C10 C8 . . 110.91(17) ?
    C1 C10 C8 . . 110.89(18) ?
    C17 C10 C9 . . 109.91(17) ?
    C1 C10 C9 . . 111.71(17) ?
    C8 C10 C9 . . 98.67(16) ?
    O1 C9 C11 . . 111.01(18) ?
    O1 C9 C10 . . 105.01(17) ?
    C11 C9 C10 . . 117.17(19) ?
    O1 C9 H9 . . 108.1(14) ?
    C11 C9 H9 . . 110.6(14) ?
    C10 C9 H9 . . 104.4(14) ?
    N1 C8 C7 . . 112.81(17) ?
    N1 C8 C10 . . 100.47(16) ?
    C7 C8 C10 . . 116.89(17) ?
    N1 C8 H8 . . 108.8(13) ?
    C7 C8 H8 . . 108.5(13) ?
    C10 C8 H8 . . 109.0(13) ?
    O2 C17 O3 . . 123.2(2) ?
    O2 C17 C10 . . 124.1(2) ?
    O3 C17 C10 . . 112.58(19) ?
    C12 C11 C16 . . 119.3(2) ?
    C12 C11 C9 . . 122.1(2) ?
    C16 C11 C9 . . 118.6(2) ?
    C10 C1 S1 . . 112.17(15) ?
    C10 C1 H1B . . 112.2(14) ?
    S1 C1 H1B . . 103.7(14) ?
    C10 C1 H1A . . 109.2(15) ?
    S1 C1 H1A . . 108.2(15) ?
    H1B C1 H1A . . 111(2) ?
    C15 C16 C11 . . 119.1(2) ?
    C15 C16 H16 . . 120.4 ?
    C11 C16 H16 . . 120.4 ?
    C15 C14 C13 . . 118.1(2) ?
    C15 C14 H14 . . 121.0 ?
    C13 C14 H14 . . 121.0 ?
    C5 C6 C7 . . 121.7(2) ?
    C5 C6 H6 . . 119.1 ?
    C7 C6 H6 . . 119.1 ?
    C11 C12 C13 . . 119.9(2) ?
    C11 C12 H12 . . 120.1 ?
    C13 C12 H12 . . 120.1 ?
    C3 C4 C5 . . 120.3(2) ?
    C3 C4 H4 . . 119.9 ?
    C5 C4 H4 . . 119.9 ?
    C4 C5 C6 . . 119.4(2) ?
    C4 C5 H5 . . 120.3 ?
    C6 C5 H5 . . 120.3 ?
    C4 C3 C2 . . 121.0(2) ?
    C4 C3 H3 . . 119.5 ?
    C2 C3 H3 . . 119.5 ?
    F1 C15 C14 . . 118.2(2) ?
    F1 C15 C16 . . 119.1(2) ?
    C14 C15 C16 . . 122.7(2) ?
    C14 C13 C12 . . 120.9(2) ?
    C14 C13 H13 . . 119.5 ?
    C12 C13 H13 . . 119.5 ?
    N1 C19 H19A . . 109.5 ?
    N1 C19 H19B . . 109.5 ?
    H19A C19 H19B . . 109.5 ?
    N1 C19 H19C . . 109.5 ?
    H19A C19 H19C . . 109.5 ?
    H19B C19 H19C . . 109.5 ?
    O3 C18 H18A . . 109.5 ?
    O3 C18 H18B . . 109.5 ?
    H18A C18 H18B . . 109.5 ?
    O3 C18 H18C . . 109.5 ?
    H18A C18 H18C . . 109.5 ?
    H18B C18 H18C . . 109.5 ?
    C19 N1 C8 . . 113.99(19) ?
    C19 N1 O1 . . 103.60(17) ?
    C8 N1 O1 . . 102.23(15) ?
loop_
    _geom_torsion_atom_site_label_1
    _geom_torsion_atom_site_label_2
    _geom_torsion_atom_site_label_3
    _geom_torsion_atom_site_label_4
    _geom_torsion_site_symmetry_1
    _geom_torsion_site_symmetry_2
    _geom_torsion_site_symmetry_3
    _geom_torsion_site_symmetry_4
    _geom_torsion
    _geom_torsion_publ_flag
    C6 C7 C2 C3 . . . . 0.8(3) ?
    C8 C7 C2 C3 . . . . 178.1(2) ?
    C6 C7 C2 S1 . . . . -175.09(16) ?
    C8 C7 C2 S1 . . . . 2.2(3) ?
    C1 S1 C2 C7 . . . . -12.6(2) ?
    C1 S1 C2 C3 . . . . 171.40(18) ?
    N1 O1 C9 C11 . . . . 130.75(19) ?
    N1 O1 C9 C10 . . . . 3.2(2) ?
    C17 C10 C9 O1 . . . . -146.89(19) ?
    C1 C10 C9 O1 . . . . 85.8(2) ?
    C8 C10 C9 O1 . . . . -30.8(2) ?
    C17 C10 C9 C11 . . . . 89.4(2) ?
    C1 C10 C9 C11 . . . . -37.9(3) ?
    C8 C10 C9 C11 . . . . -154.55(19) ?
    C6 C7 C8 N1 . . . . -87.2(2) ?
    C2 C7 C8 N1 . . . . 95.5(2) ?
    C6 C7 C8 C10 . . . . 157.06(19) ?
    C2 C7 C8 C10 . . . . -20.2(3) ?
    C17 C10 C8 N1 . . . . 162.34(17) ?
    C1 C10 C8 N1 . . . . -70.2(2) ?
    C9 C10 C8 N1 . . . . 47.06(19) ?
    C17 C10 C8 C7 . . . . -75.3(2) ?
    C1 C10 C8 C7 . . . . 52.1(2) ?
    C9 C10 C8 C7 . . . . 169.45(17) ?
    C18 O3 C17 O2 . . . . -1.6(4) ?
    C18 O3 C17 C10 . . . . 176.2(2) ?
    C1 C10 C17 O2 . . . . -142.9(2) ?
    C8 C10 C17 O2 . . . . -17.1(3) ?
    C9 C10 C17 O2 . . . . 90.9(3) ?
    C1 C10 C17 O3 . . . . 39.4(3) ?
    C8 C10 C17 O3 . . . . 165.18(19) ?
    C9 C10 C17 O3 . . . . -86.8(2) ?
    O1 C9 C11 C12 . . . . -22.1(3) ?
    C10 C9 C11 C12 . . . . 98.5(3) ?
    O1 C9 C11 C16 . . . . 157.1(2) ?
    C10 C9 C11 C16 . . . . -82.3(3) ?
    C17 C10 C1 S1 . . . . 61.9(2) ?
    C8 C10 C1 S1 . . . . -63.9(2) ?
    C9 C10 C1 S1 . . . . -172.93(15) ?
    C2 S1 C1 C10 . . . . 42.50(19) ?
    C12 C11 C16 C15 . . . . -0.2(3) ?
    C9 C11 C16 C15 . . . . -179.4(2) ?
    C2 C7 C6 C5 . . . . -0.9(3) ?
    C8 C7 C6 C5 . . . . -178.3(2) ?
    C16 C11 C12 C13 . . . . -0.1(4) ?
    C9 C11 C12 C13 . . . . 179.1(2) ?
    C3 C4 C5 C6 . . . . 0.1(4) ?
    C7 C6 C5 C4 . . . . 0.4(3) ?
    C5 C4 C3 C2 . . . . -0.1(4) ?
    C7 C2 C3 C4 . . . . -0.3(4) ?
    S1 C2 C3 C4 . . . . 175.88(19) ?
    C13 C14 C15 F1 . . . . 179.4(2) ?
    C13 C14 C15 C16 . . . . -0.2(4) ?
    C11 C16 C15 F1 . . . . -179.3(2) ?
    C11 C16 C15 C14 . . . . 0.3(4) ?
    C15 C14 C13 C12 . . . . -0.1(4) ?
    C11 C12 C13 C14 . . . . 0.2(4) ?
    C7 C8 N1 C19 . . . . 77.3(2) ?
    C10 C8 N1 C19 . . . . -157.50(19) ?
    C7 C8 N1 O1 . . . . -171.62(16) ?
    C10 C8 N1 O1 . . . . -46.41(19) ?
    C9 O1 N1 C19 . . . . 146.0(2) ?
    C9 O1 N1 C8 . . . . 27.3(2) ?
loop_
    _geom_hbond_atom_site_label_D
    _geom_hbond_atom_site_label_H
    _geom_hbond_atom_site_label_A
    _geom_hbond_site_symmetry_A
    _geom_hbond_distance_DH
    _geom_hbond_distance_HA
    _geom_hbond_distance_DA
    _geom_hbond_angle_DHA
    C6 H6 Cg4 4_665 0.93 2.75 3.479(3) 136
    C13 H13 Cg3 3_657 0.93 2.74 3.599(3) 153
