# Supplementary material for: Crystal structure of methyl 3-(3-fluoro­phen­yl)-1-methyl-1,3a,4,9b-tetra­hydro-3H-thio­chromeno[4,3-c]isoxazole-3a-carboxyl­ate
Source: Acta Crystallogr E Crystallogr Commun. 2015 Jul 25;71(Pt 8):o600–1. doi: 10.1107/S2056989015013651 (PMC4571418; doi:10.1107/S2056989015013651)
Supplement: Supplementary file 2 [file e-71-0o600-Isup2.hkl]

#
# h,k,l, Fc-squared, Fo-squared, sigma(Fo-squared) and status flag
#
data_I
_shelx_title ' 446 in P2(1)/n'
_shelx_refln_list_code          4
_shelx_F_calc_maximum      161.12
_exptl_crystal_F_000       752.00
_reflns_d_resolution_high  0.8411
 
loop_
 _symmetry_equiv_pos_as_xyz
 'x, y, z'
 '-x+1/2, y+1/2, -z+1/2'
 '-x, -y, -z'
 'x-1/2, -y-1/2, z-1/2'
 
_cell_length_a    10.7729
_cell_length_b    12.6361
_cell_length_c    12.6250
_cell_angle_alpha  90.000
_cell_angle_beta   92.992
_cell_angle_gamma  90.000
 
_shelx_F_squared_multiplier     1.000
 
loop_
 _refln_index_h
 _refln_index_k
 _refln_index_l
 _refln_F_squared_calc
 _refln_F_squared_meas
 _refln_F_squared_sigma
 _refln_observed_status
   2   0   0      202.75      179.55      2.03 o
   4   0   0      351.77      273.13      3.39 o
   6   0   0      122.06       86.83      2.36 o
   8   0   0      260.95      243.47      7.45 o
  10   0   0      290.50      277.05      9.61 o
  12   0   0        7.36        4.88      3.65 o
   1   1   0     7659.73     7216.59    154.10 o
   2   1   0     2879.87     3020.37     17.89 o
   3   1   0     1758.05     1607.32      9.99 o
   4   1   0       43.68       42.24      1.03 o
   5   1   0      353.33      354.40      3.31 o
   6   1   0      672.76      720.55      5.53 o
   7   1   0      121.08      136.61      2.70 o
   8   1   0      186.66      186.53      3.37 o
   9   1   0        3.17        0.39      2.01 o
  10   1   0      326.48      299.71      6.49 o
  11   1   0       10.53       17.49      2.86 o
  12   1   0        4.05       -3.26      3.17 o
   0   2   0     3250.29     3519.36     40.86 o
   1   2   0     7932.48     8450.59     71.47 o
   2   2   0       31.06       25.03      0.77 o
   3   2   0     2827.98     2702.89     16.31 o
   4   2   0      424.15      401.36      3.22 o
   5   2   0     2286.95     2382.52     14.93 o
   6   2   0      710.31      790.03      5.96 o
   7   2   0      803.78      749.33      7.00 o
   8   2   0        0.10       -2.08      1.39 o
   9   2   0      262.73      247.20      6.04 o
  10   2   0       14.51       19.42      2.32 o
  11   2   0      417.74      461.91      8.41 o
  12   2   0        2.70       -2.29      3.01 o
   1   3   0       25.33       52.53      0.94 o
   2   3   0     6660.79     6915.16     43.69 o
   3   3   0       10.56       19.28      0.67 o
   4   3   0      619.32      662.79      4.76 o
   5   3   0      526.13      559.63      4.35 o
   6   3   0      254.08      308.01      3.12 o
   7   3   0       11.19        7.56      1.38 o
   8   3   0        4.71        0.29      1.48 o
   9   3   0      230.71      201.27      4.16 o
  10   3   0      171.18      194.23      5.40 o
  11   3   0      144.58      154.85     10.18 o
  12   3   0        4.94        1.62      2.72 o
   0   4   0    25960.55    24929.93    656.01 o
   1   4   0      202.31      232.90      3.16 o
   2   4   0      913.83      912.72      6.55 o
   3   4   0       60.37       57.01      1.00 o
   4   4   0       16.85        1.54      0.59 o
   5   4   0      893.28      921.87      6.48 o
   6   4   0     1176.35     1288.48      9.12 o
   7   4   0      312.98      293.02      4.13 o
   8   4   0      322.39      309.34      4.66 o
   9   4   0        0.16       -1.81      1.85 o
  10   4   0        1.04       -1.23      2.29 o
  11   4   0      186.62      197.26      5.87 o
  12   4   0       70.30       62.45      4.89 o
   1   5   0      457.96      382.43      3.67 o
   2   5   0      665.80      736.62      5.70 o
   3   5   0       35.64       59.65      1.12 o
   4   5   0      190.92      221.61      2.50 o
   5   5   0     1374.42     1329.10      9.20 o
   6   5   0       52.37       49.38      1.57 o
   7   5   0       16.68       14.44      1.93 o
   8   5   0        0.11       -2.04      1.36 o
   9   5   0      441.01      452.07      6.53 o
  10   5   0       33.81       22.44      3.04 o
  11   5   0        5.48        6.78      2.90 o
  12   5   0        1.18        6.48      3.15 o
   0   6   0      717.43      673.65      7.79 o
   1   6   0      233.54      222.10      2.06 o
   2   6   0        2.05       -0.57      0.83 o
   3   6   0      974.30      978.71      7.57 o
   4   6   0     1119.41     1129.12      8.81 o
   5   6   0        0.69        0.51      1.07 o
   6   6   0      138.59      129.71      2.51 o
   7   6   0       18.25       14.41      1.43 o
   8   6   0        2.91       -0.75      2.31 o
   9   6   0      274.47      308.55      6.41 o
  10   6   0        0.23       -3.75      2.50 o
  11   6   0        1.52        6.54      2.94 o
   1   7   0      197.03      209.66      2.09 o
   2   7   0     1020.50     1025.16      7.42 o
   3   7   0      193.12      186.05      2.10 o
   4   7   0      351.72      330.05      3.60 o
   5   7   0      536.82      543.37      5.22 o
   6   7   0       23.87       15.20      1.26 o
   7   7   0      467.04      460.57      6.34 o
   8   7   0        8.57        9.40      1.89 o
   9   7   0      379.22      358.23      6.89 o
  10   7   0       37.50       45.31      3.39 o
  11   7   0        1.26        7.17      2.97 o
   0   8   0        2.70       -1.30      0.86 o
   1   8   0      172.82      172.99      1.88 o
   2   8   0      116.41      110.82      1.57 o
   3   8   0       26.23       27.11      0.94 o
   4   8   0       20.62       23.88      0.84 o
   5   8   0       70.20       70.55      1.58 o
   6   8   0        5.01        4.47      1.01 o
   7   8   0      103.38       89.89      2.62 o
   8   8   0      260.79      285.30      7.06 o
   9   8   0        9.29       20.83      4.18 o
  10   8   0        4.05        7.38      2.71 o
   1   9   0      298.99      283.19      3.13 o
   2   9   0      472.55      499.43      4.51 o
   3   9   0      777.52      762.60      9.22 o
   4   9   0       39.37       33.60      2.03 o
   5   9   0      215.55      223.75      5.51 o
   6   9   0      151.90      159.53      2.65 o
   7   9   0       11.16        7.00      1.65 o
   8   9   0        3.86        4.83      2.47 o
   9   9   0       23.69       28.36      4.62 o
  10   9   0        4.01        1.56      3.26 o
   0  10   0      475.39      468.28      6.63 o
   1  10   0       13.35        8.72      0.99 o
   2  10   0       34.26       31.99      1.07 o
   3  10   0       63.74       68.19      2.64 o
   4  10   0      418.70      423.52      6.49 o
   5  10   0       89.56      101.14      3.49 o
   6  10   0        8.45       11.02      2.13 o
   7  10   0       22.06       18.37      2.52 o
   8  10   0        0.02        0.24      2.31 o
   9  10   0       49.93       48.55      3.81 o
   1  11   0      216.42      200.45      3.11 o
   2  11   0       82.69       74.92      1.45 o
   3  11   0      265.01      255.10      4.73 o
   4  11   0      102.39       98.45      3.62 o
   5  11   0       21.68       28.15      2.32 o
   6  11   0       86.74       89.04      3.69 o
   7  11   0       52.95       49.14      3.29 o
   8  11   0        6.22       -2.17      2.69 o
   0  12   0      277.01      239.38      5.32 o
   1  12   0        1.42        3.43      1.50 o
   2  12   0       18.24       15.68      1.17 o
   3  12   0       34.45       30.39      2.84 o
   4  12   0      161.72      175.12      4.94 o
   5  12   0       22.87       26.28      2.31 o
   6  12   0       30.07       31.37      4.98 o
   7  12   0      193.04      205.89     13.57 o
   1  13   0       26.65       28.82      2.48 o
   2  13   0       34.77       42.52      3.60 o
   3  13   0       85.60       86.86      4.36 o
   4  13   0      206.41      224.78     12.78 o
   5  13   0        0.26       -0.81      4.54 o
   6  13   0      121.15      146.36     18.20 o
   0  14   0      166.01      172.32      8.48 o
   1  14   0       45.98       59.96      2.98 o
   2  14   0        7.86        9.09      4.91 o
   3  14   0       15.14       15.07      5.88 o
   4  14   0       41.09       36.75      5.53 o
 -11   0   1      300.72      320.30     10.05 o
  -9   0   1      241.73      232.69      5.78 o
  -7   0   1      466.67      452.39      6.53 o
  -5   0   1       22.07       23.00      1.51 o
  -3   0   1      777.90      773.92      7.50 o
   1   0   1    11651.80     9680.49    325.49 o
   3   0   1       34.27       27.99      1.20 o
   5   0   1     1344.61     1307.74     12.82 o
   7   0   1     2701.15     2801.59     30.90 o
   9   0   1     1707.82     1637.83     26.37 o
  11   0   1       61.46       64.38      5.77 o
 -12   1   1       51.08       56.16      3.93 o
 -11   1   1       66.76       69.44      3.79 o
 -10   1   1       17.11        7.98      2.30 o
  -9   1   1      133.70      124.78      3.63 o
  -8   1   1       64.41       45.51      2.07 o
  -7   1   1      249.73      218.46      3.12 o
  -6   1   1      877.91      914.07      6.84 o
  -5   1   1     1128.21     1110.82      7.80 o
  -4   1   1      216.89      258.95      2.45 o
  -3   1   1       90.54       62.97      1.08 o
  -2   1   1      854.28      871.78      6.10 o
  -1   1   1       21.69       14.13      0.57 o
   0   1   1     3103.84     2501.15     98.70 o
   1   1   1     4438.03     4667.86     39.89 o
   2   1   1       48.78       62.76      0.92 o
   3   1   1      133.97      107.16      1.39 o
   4   1   1      130.97      203.09      2.10 o
   5   1   1     2574.53     2780.92     17.30 o
   6   1   1       83.55       76.94      1.67 o
   7   1   1      160.25      164.50      3.49 o
   8   1   1      310.72      300.56      4.69 o
   9   1   1      167.82      156.46      4.02 o
  10   1   1        1.52       14.61      2.81 o
  11   1   1       35.47       30.66      3.43 o
  12   1   1       19.04       18.38      3.31 o
 -12   2   1        2.42       -1.36      3.05 o
 -11   2   1       32.00       33.26      2.99 o
 -10   2   1      539.33      528.45      7.04 o
  -9   2   1      495.82      500.99      6.41 o
  -8   2   1       26.12       20.76      1.86 o
  -7   2   1      121.27      130.82      2.56 o
  -6   2   1     1654.49     1733.00     12.20 o
  -5   2   1     4903.63     5148.60     31.89 o
  -4   2   1     2038.43     2116.42     13.56 o
  -3   2   1     1104.60     1170.94      7.67 o
  -2   2   1     1034.95      976.65      7.15 o
  -1   2   1     4140.45     4339.04     37.03 o
   0   2   1     6404.83     6612.00     48.13 o
   1   2   1     1608.27     1508.15     12.22 o
   2   2   1       32.85       13.03      0.57 o
   3   2   1      475.39      468.33      3.60 o
   4   2   1      932.56      846.79      5.88 o
   5   2   1     1092.18     1093.60      7.55 o
   6   2   1      181.37      197.98      2.49 o
   7   2   1      261.83      276.63      3.76 o
   8   2   1       25.00       22.99      2.11 o
   9   2   1       44.42       41.32      4.51 o
  10   2   1     1405.87     1448.05     15.90 o
  11   2   1        0.33        5.25      2.64 o
  12   2   1       15.09        3.33      2.77 o
 -12   3   1       60.40       70.28      4.23 o
 -11   3   1       30.81       30.14      3.31 o
 -10   3   1       44.95       60.22      3.19 o
  -9   3   1      879.62      938.81     14.11 o
  -8   3   1       88.98       83.79      2.64 o
  -7   3   1       43.68       45.45      1.81 o
  -6   3   1      173.98      187.36      2.55 o
  -5   3   1     1793.11     1908.75     13.04 o
  -4   3   1        0.99        4.67      0.65 o
  -3   3   1     6364.65     6307.02     41.43 o
  -2   3   1      599.37      678.26      4.93 o
  -1   3   1     5877.79     6192.67     71.77 o
   0   3   1    14402.05    15131.23    109.60 o
   1   3   1       15.89       28.80      0.92 o
   2   3   1     2071.97     2114.64     13.80 o
   3   3   1       41.08       36.13      1.03 o
   4   3   1       30.50       25.54      0.92 o
   5   3   1      983.78      950.68      6.71 o
   6   3   1      307.01      332.98      3.31 o
   7   3   1       54.67       52.17      2.06 o
   8   3   1       10.07        5.05      1.59 o
   9   3   1       85.35       71.34      3.06 o
  10   3   1       26.40       28.99      3.08 o
  11   3   1       33.39       32.37      3.40 o
  12   3   1       35.60       31.78      3.98 o
 -12   4   1        0.01        8.12      3.76 o
 -11   4   1       14.81       14.14      2.88 o
 -10   4   1      686.71      679.05      9.43 o
  -9   4   1       30.26       31.49      2.92 o
  -8   4   1       23.83       21.51      1.81 o
  -7   4   1      135.37      123.29      2.73 o
  -6   4   1      406.30      432.01      4.12 o
  -5   4   1      437.67      382.09      3.54 o
  -4   4   1      288.70      264.92      2.67 o
  -3   4   1     1247.84     1180.01      8.01 o
  -2   4   1      317.08      338.40      3.65 o
  -1   4   1      132.97      131.55      1.85 o
   0   4   1    10658.10    10644.56     83.76 o
   1   4   1     3842.30     3859.76     25.54 o
   2   4   1       48.65       47.20      0.95 o
   3   4   1        0.61        0.34      0.53 o
   4   4   1      545.15      602.69      4.66 o
   5   4   1     1476.49     1603.51     10.90 o
   6   4   1       99.01      102.60      2.11 o
   7   4   1      369.97      323.06      4.47 o
   8   4   1      286.70      275.49      4.40 o
   9   4   1      250.80      220.25      4.31 o
  10   4   1       97.00       78.72      3.84 o
  11   4   1       23.11       27.59      3.91 o
  12   4   1       23.64       21.83      3.92 o
 -12   5   1      225.66      234.89      6.72 o
 -11   5   1        1.14       -3.19      2.63 o
 -10   5   1       30.52       33.05      3.19 o
  -9   5   1       50.84       44.90      2.42 o
  -8   5   1        5.65        0.55      1.56 o
  -7   5   1      447.12      429.50      5.13 o
  -6   5   1      647.51      641.12      5.81 o
  -5   5   1      192.05      197.68      2.53 o
  -4   5   1     1319.94     1439.59      9.87 o
  -3   5   1       27.45       12.61      0.48 o
  -2   5   1       39.34       51.32      1.22 o
  -1   5   1      368.49      321.71      2.89 o
   0   5   1      458.63      437.23      3.77 o
   1   5   1     2463.12     2717.15     18.25 o
   2   5   1      333.50      286.49      2.69 o
   3   5   1       79.25       57.46      1.26 o
   4   5   1      297.33      327.88      3.15 o
   5   5   1      149.56      144.84      2.05 o
   6   5   1      593.08      550.55      4.91 o
   7   5   1      410.40      403.66      5.13 o
   8   5   1      320.15      317.48      4.72 o
   9   5   1      135.54      140.00      4.02 o
  10   5   1       20.97       15.80      2.70 o
  11   5   1       23.48       31.05      3.59 o
 -11   6   1       31.82       36.41      3.66 o
 -10   6   1       73.15       74.45      3.99 o
  -9   6   1      378.44      388.67      7.08 o
  -8   6   1       74.12       65.48      2.39 o
  -7   6   1      253.46      216.78      3.41 o
  -6   6   1     1252.91     1323.93     11.02 o
  -5   6   1     1696.88     1718.09     12.77 o
  -4   6   1      692.24      691.41      5.43 o
  -3   6   1      288.10      269.65      3.56 o
  -2   6   1      169.34      154.20      2.94 o
  -1   6   1      174.69      206.08      2.17 o
   0   6   1      407.04      531.29      4.34 o
   1   6   1       27.14       29.84      0.95 o
   2   6   1      934.07      972.34      7.60 o
   3   6   1     1172.22     1103.61      8.25 o
   4   6   1       71.31       69.14      1.50 o
   5   6   1      336.18      333.19      3.64 o
   6   6   1        8.20        7.74      1.00 o
   7   6   1      371.98      393.24      5.07 o
   8   6   1        4.37       -1.74      1.67 o
   9   6   1       87.88       87.77      3.54 o
  10   6   1       98.84       92.39      4.30 o
  11   6   1       49.34       52.20      4.65 o
 -11   7   1        1.97        6.20      2.75 o
 -10   7   1        8.06       13.42      2.83 o
  -9   7   1      308.70      337.93      6.68 o
  -8   7   1      319.16      327.86      6.23 o
  -7   7   1       85.95       80.34      2.31 o
  -6   7   1        8.83       11.17      1.25 o
  -5   7   1      208.74      186.91      3.37 o
  -4   7   1        0.02       -0.01      1.37 o
  -3   7   1      666.87      613.43      6.47 o
  -2   7   1        5.24        5.56      0.98 o
  -1   7   1      489.04      432.75      3.92 o
   0   7   1     1075.02     1158.50      9.00 o
   1   7   1       14.57       32.48      1.33 o
   2   7   1      181.47      127.93      1.91 o
   3   7   1        3.69        4.27      0.79 o
   4   7   1      105.59      103.33      2.34 o
   5   7   1      253.63      268.44      3.36 o
   6   7   1      306.92      305.42      5.18 o
   7   7   1      154.60      157.36      3.64 o
   8   7   1       53.06       41.88      2.36 o
   9   7   1       16.24       16.50      2.79 o
  10   7   1      115.50      135.23      5.51 o
  11   7   1        1.54        2.77      3.14 o
 -10   8   1      268.46      291.11      6.53 o
  -9   8   1       24.31       35.80      2.79 o
  -8   8   1       66.18       68.38      3.66 o
  -7   8   1        1.13       -2.02      1.54 o
  -6   8   1      116.72      103.90      2.65 o
  -5   8   1       99.80      105.59      3.82 o
  -4   8   1      218.00      202.22      3.52 o
  -3   8   1        2.50        1.42      0.95 o
  -2   8   1      409.22      384.60      4.94 o
  -1   8   1       12.73       15.29      0.83 o
   0   8   1      147.05      123.69      2.55 o
   1   8   1       94.38       84.02      1.76 o
   2   8   1       16.45       16.66      1.08 o
   3   8   1       64.82       58.45      1.58 o
   4   8   1       40.39       27.71      1.28 o
   5   8   1       46.60       49.26      2.00 o
   6   8   1      844.90      859.33     14.96 o
   7   8   1       82.00       81.16      3.30 o
   8   8   1       52.40       55.32      3.86 o
   9   8   1        8.95        4.59      3.21 o
  10   8   1       24.33       25.44      3.87 o
 -10   9   1       45.30       56.40      4.29 o
  -9   9   1       31.59       41.70      4.33 o
  -8   9   1       10.08       13.17      2.77 o
  -7   9   1      400.37      396.14      7.56 o
  -6   9   1       10.20        5.12      2.02 o
  -5   9   1      500.92      510.26      7.11 o
  -4   9   1       15.54       12.34      1.10 o
  -3   9   1        1.85        0.22      1.92 o
  -2   9   1      112.58      119.53      3.00 o
  -1   9   1      507.54      483.88      4.53 o
   0   9   1        1.22        0.31      0.81 o
   1   9   1       10.81        2.20      0.72 o
   2   9   1      222.11      188.76      2.69 o
   3   9   1      322.65      328.73      3.79 o
   4   9   1       35.27       30.76      1.36 o
   5   9   1      565.99      546.99      5.73 o
   6   9   1      155.69      170.02      4.15 o
   7   9   1        0.01        1.23      2.27 o
   8   9   1        4.92        5.94      2.80 o
   9   9   1      209.39      253.87      8.40 o
  10   9   1        0.24       -4.08      2.72 o
  -9  10   1        1.77       -0.93      2.57 o
  -8  10   1      234.30      233.25      6.37 o
  -7  10   1       81.49       82.67      3.79 o
  -6  10   1        0.68       -1.80      1.90 o
  -5  10   1      288.73      306.40      5.25 o
  -4  10   1      479.83      506.26      8.67 o
  -3  10   1        0.54        0.46      1.25 o
  -2  10   1       12.45       16.68      1.62 o
  -1  10   1      814.60      786.71      7.08 o
   0  10   1       80.09      106.48      1.90 o
   1  10   1       81.62       66.93      1.67 o
   2  10   1       32.32       20.71      1.26 o
   3  10   1     1032.17      981.56      8.22 o
   4  10   1        2.70       -1.11      0.74 o
   5  10   1      142.24      128.50      3.66 o
   6  10   1      307.89      317.45      7.87 o
   7  10   1       37.12       37.93      3.37 o
   8  10   1        0.92       -0.09      2.95 o
   9  10   1        2.41        0.07      2.93 o
  -8  11   1       33.20       26.05      4.67 o
  -7  11   1       13.38        4.92      3.74 o
  -6  11   1      103.20       99.73      5.44 o
  -5  11   1       99.41       96.95      5.08 o
  -4  11   1       77.07       67.11      3.55 o
  -3  11   1      334.63      347.14      5.73 o
  -2  11   1      187.83      180.67      3.94 o
  -1  11   1        0.00        2.71      0.91 o
   0  11   1       36.88       38.81      1.24 o
   1  11   1      388.60      385.11      4.05 o
   2  11   1      764.37      751.17      7.08 o
   3  11   1       51.86       52.65      1.59 o
   4  11   1       10.77       11.47      1.17 o
   5  11   1       11.27       15.24      2.43 o
   6  11   1      493.74      531.68      9.25 o
   7  11   1       44.70       42.07      3.46 o
   8  11   1        2.55        6.72      2.56 o
  -7  12   1        0.02       -8.15      5.43 o
  -6  12   1        1.78       -2.24      3.10 o
  -5  12   1      199.93      208.63      8.12 o
  -4  12   1        8.72        5.49      2.81 o
  -3  12   1       97.01      102.91      3.15 o
  -2  12   1      261.19      251.23      5.65 o
  -1  12   1        7.20        3.37      1.43 o
   0  12   1      287.70      280.89      5.03 o
   1  12   1       94.44       93.19      3.78 o
   2  12   1       32.50       47.66      2.75 o
   3  12   1      122.81      123.83      3.63 o
   4  12   1        1.18        1.01      2.46 o
   5  12   1      716.60      752.41     23.28 o
   6  12   1       61.82       69.35      4.67 o
   7  12   1      152.17      181.78     15.38 o
  -6  13   1       63.60       52.90      6.89 o
  -5  13   1       48.83       47.92      6.28 o
  -4  13   1        0.21        0.33      4.34 o
  -3  13   1       12.81       17.89      4.63 o
  -2  13   1        0.05        3.58      2.31 o
  -1  13   1      384.94      409.29      6.91 o
   0  13   1       22.94       32.34      2.59 o
   1  13   1      285.44      311.08      6.39 o
   2  13   1        1.98       -1.20      1.86 o
   3  13   1       35.07       35.18      3.43 o
   4  13   1        3.85        1.40      2.54 o
   5  13   1       37.97       45.31      6.12 o
   6  13   1        4.90       19.26      5.47 o
  -4  14   1       88.29       88.43     16.50 o
  -3  14   1        9.79       14.94      6.22 o
  -2  14   1       61.22       65.78      4.11 o
  -1  14   1       44.00       42.67      3.52 o
   0  14   1      249.18      264.92      5.85 o
   1  14   1        5.62        5.48      2.27 o
   2  14   1        4.45        6.02      3.23 o
   3  14   1      147.82      160.11      6.15 o
   4  14   1       46.15       57.02      6.44 o
 -12   0   2       13.18        8.64      3.38 o
 -10   0   2       50.31       54.03      4.13 o
  -8   0   2        7.09        1.73      2.63 o
  -6   0   2        0.52       -1.43      0.99 o
  -4   0   2      247.06      299.35      3.81 o
  -2   0   2     7468.31     7456.65     81.50 o
   0   0   2      926.67     1176.16     13.94 o
   2   0   2    11988.51    11930.26    139.16 o
   4   0   2      190.95      209.78      3.23 o
   6   0   2     2435.02     2732.58     25.32 o
   8   0   2     3466.67     3479.25     38.35 o
  10   0   2      910.79      922.68     17.60 o
  12   0   2        5.95        5.88      4.52 o
 -12   1   2        7.74        7.82      2.80 o
 -11   1   2       13.76        7.89      2.74 o
 -10   1   2       99.77       93.82      3.17 o
  -9   1   2      814.87      826.39      8.57 o
  -8   1   2        2.64        1.35      1.49 o
  -7   1   2        6.15       -1.50      1.00 o
  -6   1   2     1329.13     1381.61      9.66 o
  -5   1   2        3.85       -1.00      0.67 o
  -4   1   2     3225.36     3131.84     19.63 o
  -3   1   2       36.81       59.44      1.09 o
  -2   1   2      144.74       93.07      1.30 o
  -1   1   2     2595.03     2476.24     20.20 o
   0   1   2       15.89       21.56      0.61 o
   1   1   2     8061.90     7573.73     61.11 o
   2   1   2     8210.68     7948.56     56.23 o
   3   1   2     1826.01     2014.79     13.39 o
   4   1   2       56.34       65.91      1.42 o
   5   1   2     4083.87     4217.57     26.53 o
   6   1   2        0.22        0.87      0.89 o
   7   1   2      166.48      166.11      3.22 o
   8   1   2      344.99      371.69      5.76 o
   9   1   2      300.64      320.48      5.90 o
  10   1   2       74.06       66.57      3.78 o
  11   1   2        0.01       -3.96      2.64 o
  12   1   2        1.72       -2.67      2.92 o
 -12   2   2        1.24       -4.53      3.02 o
 -11   2   2       25.94       17.94      2.67 o
 -10   2   2       21.39       22.71      2.33 o
  -9   2   2      345.39      373.10      6.14 o
  -8   2   2        1.01       -2.02      1.35 o
  -7   2   2      237.80      199.33      2.98 o
  -6   2   2       33.77       20.52      1.12 o
  -5   2   2       71.99       65.92      1.46 o
  -4   2   2      229.13      231.17      2.27 o
  -3   2   2        2.04       -0.76      0.50 o
  -2   2   2      905.30      969.76      7.90 o
  -1   2   2     8612.50     8343.92     72.04 o
   0   2   2     6470.84     6988.26     50.44 o
   1   2   2    11254.51    11398.20    140.00 o
   2   2   2    10348.74    10773.67     78.75 o
   3   2   2     3949.86     4146.96     26.56 o
   4   2   2     1833.98     1895.20     12.89 o
   5   2   2      165.58      247.63      2.77 o
   6   2   2       48.51       68.35      1.71 o
   7   2   2       32.67       39.67      1.96 o
   8   2   2      140.25      134.65      3.76 o
   9   2   2      686.88      646.93      8.42 o
  10   2   2        0.06       -0.68      2.52 o
  11   2   2      195.09      195.95      6.27 o
  12   2   2       31.31       32.58      3.83 o
 -12   3   2       48.93       47.69      4.30 o
 -11   3   2       25.44       33.89      3.47 o
 -10   3   2        5.68       14.38      3.13 o
  -9   3   2      917.70      946.64      9.80 o
  -8   3   2      406.23      394.59      5.27 o
  -7   3   2        0.00       -1.80      1.20 o
  -6   3   2     1018.53     1052.32      8.00 o
  -5   3   2       51.17       80.98      1.55 o
  -4   3   2       45.12       44.13      1.08 o
  -3   3   2     2037.36     2319.80     17.20 o
  -2   3   2     4192.25     4122.52     29.95 o
  -1   3   2     3349.45     3254.06     24.96 o
   0   3   2     6930.14     6820.10     48.91 o
   1   3   2      302.86      327.89      2.91 o
   2   3   2     7303.56     7277.16     45.92 o
   3   3   2       14.69       19.12      0.79 o
   4   3   2        1.54       -0.99      0.66 o
   5   3   2     1160.38     1150.58      8.25 o
   6   3   2     1324.24     1335.58      9.59 o
   7   3   2       79.44       70.78      2.48 o
   8   3   2        0.56       -2.69      1.79 o
   9   3   2       12.66        2.48      2.05 o
  10   3   2      223.31      228.18      6.01 o
  11   3   2       17.93       24.61      2.86 o
  12   3   2       67.61       79.53      5.08 o
 -12   4   2        6.25        5.68      3.31 o
 -11   4   2       22.47       32.48      3.16 o
 -10   4   2      134.37      140.26      4.50 o
  -9   4   2        0.00        4.78      1.73 o
  -8   4   2       34.71       27.63      1.92 o
  -7   4   2      191.24      194.69      3.31 o
  -6   4   2       74.29       80.57      1.82 o
  -5   4   2      444.77      481.73      4.14 o
  -4   4   2     1277.56     1353.12      9.80 o
  -3   4   2      420.04      393.67      3.63 o
  -2   4   2      143.30      111.37      1.49 o
  -1   4   2      167.97      192.93      2.16 o
   0   4   2      255.98      244.94      2.77 o
   1   4   2      291.04      292.57      2.64 o
   2   4   2       25.06       48.53      1.22 o
   3   4   2       55.16       49.70      1.21 o
   4   4   2      527.48      551.77      4.46 o
   5   4   2       28.92       27.88      1.18 o
   6   4   2        7.59        4.85      1.11 o
   7   4   2      374.64      370.60      5.04 o
   8   4   2      108.63      111.77      3.33 o
   9   4   2       85.38       74.18      3.14 o
  10   4   2       72.84       78.30      4.05 o
  11   4   2       98.83      105.86      5.25 o
  12   4   2       36.62       55.16      5.00 o
 -12   5   2       19.20       20.69      4.16 o
 -11   5   2        2.78        2.57      2.61 o
 -10   5   2       89.22       95.67      4.22 o
  -9   5   2        0.46       -1.69      1.99 o
  -8   5   2        1.42        0.76      1.35 o
  -7   5   2      175.93      156.71      2.95 o
  -6   5   2      193.00      216.74      3.12 o
  -5   5   2      374.86      329.94      3.32 o
  -4   5   2       73.75       97.12      1.57 o
  -3   5   2      193.40      147.85      2.44 o
  -2   5   2      667.24      682.17      8.74 o
  -1   5   2     2871.14     2786.23     21.41 o
   0   5   2      450.42      470.33      4.08 o
   1   5   2     1152.22     1243.98      8.86 o
   2   5   2      335.83      405.24      3.43 o
   3   5   2      591.72      623.81      4.95 o
   4   5   2      263.34      268.57      2.87 o
   5   5   2      914.85      885.78      7.21 o
   6   5   2        0.79       -1.90      1.37 o
   7   5   2      220.48      194.01      3.60 o
   8   5   2      560.74      565.72      6.86 o
   9   5   2        0.45       -3.54      2.36 o
  10   5   2      116.97       90.25      4.54 o
  11   5   2        4.14       -2.07      2.76 o
 -11   6   2      128.72      112.51      4.77 o
 -10   6   2       18.55       30.43      3.14 o
  -9   6   2        8.36        0.48      2.43 o
  -8   6   2      168.89      187.09      3.46 o
  -7   6   2        0.84       -1.94      1.30 o
  -6   6   2      796.42      839.41      7.87 o
  -5   6   2        7.71       11.86      1.01 o
  -4   6   2     4144.26     4132.44     34.66 o
  -3   6   2      933.85      980.38     13.98 o
  -2   6   2        0.74       -1.10      0.74 o
  -1   6   2        0.34        0.76      0.48 o
   0   6   2     4219.61     4405.28     30.54 o
   1   6   2       16.21       19.97      0.88 o
   2   6   2      622.89      658.78      5.33 o
   3   6   2      145.92      137.49      1.93 o
   4   6   2      592.06      579.52      5.30 o
   5   6   2        0.60       -1.90      1.27 o
   6   6   2       48.66       35.71      1.73 o
   7   6   2      153.56      146.62      3.38 o
   8   6   2        1.04        1.59      1.63 o
   9   6   2        1.91       -2.82      2.17 o
  10   6   2        0.07       -0.85      2.58 o
  11   6   2       21.09       15.00      3.40 o
 -11   7   2       28.23       38.33      3.28 o
 -10   7   2      143.76      164.30      6.73 o
  -9   7   2       44.21       38.03      2.99 o
  -8   7   2      383.70      390.39      8.52 o
  -7   7   2       30.94       24.52      1.88 o
  -6   7   2      112.49      114.94      1.99 o
  -5   7   2      949.98      906.80     11.50 o
  -4   7   2      604.96      616.21     10.82 o
  -3   7   2       13.14        8.90      1.78 o
  -2   7   2     1104.81     1100.89     12.09 o
  -1   7   2        1.79        1.10      0.69 o
   0   7   2      598.19      657.93      5.09 o
   1   7   2     2722.88     2714.16     18.51 o
   2   7   2       45.44       26.38      1.06 o
   3   7   2       69.14       68.03      1.50 o
   4   7   2       68.61       66.28      1.72 o
   5   7   2      166.29      164.52      2.67 o
   6   7   2      433.10      436.61      5.30 o
   7   7   2       79.88       92.68      3.93 o
   8   7   2      133.30      125.33      4.18 o
   9   7   2       63.42       62.41      3.56 o
  10   7   2      133.91      138.70      5.74 o
  11   7   2        7.62       -0.48      3.02 o
 -10   8   2      133.69      138.82      4.80 o
  -9   8   2       15.69       20.36      2.30 o
  -8   8   2       93.78       97.65      3.51 o
  -7   8   2      124.36      116.91      2.76 o
  -6   8   2      163.33      164.78      3.67 o
  -5   8   2     1490.40     1535.16     21.02 o
  -4   8   2       29.59       26.10      2.66 o
  -3   8   2     1748.27     1716.59     19.87 o
  -2   8   2        0.10        1.88      1.68 o
  -1   8   2        5.41        3.60      1.07 o
   0   8   2        4.33        4.77      0.71 o
   1   8   2       21.46        7.19      0.87 o
   2   8   2       16.37       19.40      1.05 o
   3   8   2      218.36      213.65      2.89 o
   4   8   2       37.98       29.55      1.38 o
   5   8   2       47.69       41.72      3.08 o
   6   8   2      157.82      150.08      3.07 o
   7   8   2       35.30       34.20      2.39 o
   8   8   2       15.51       10.67      3.44 o
   9   8   2       22.17       25.92      3.24 o
  10   8   2       33.27       26.93      4.32 o
 -10   9   2      195.30      209.18      7.28 o
  -9   9   2       10.73        6.69      2.98 o
  -8   9   2        0.01       -2.73      2.12 o
  -7   9   2        0.16       -2.87      1.91 o
  -6   9   2       15.88       12.19      1.34 o
  -5   9   2       74.54       71.10      3.75 o
  -4   9   2     1678.61     1698.03     20.28 o
  -3   9   2       92.87      102.38      3.81 o
  -2   9   2      739.23      725.93      9.85 o
  -1   9   2       94.39       75.31      1.68 o
   0   9   2      193.12      197.73      2.39 o
   1   9   2      129.39      115.82      2.01 o
   2   9   2      495.52      524.77      5.43 o
   3   9   2       34.07       26.86      1.30 o
   4   9   2       63.94       64.33      1.73 o
   5   9   2       77.35       65.27      2.11 o
   6   9   2       12.13        9.41      2.47 o
   7   9   2       67.95       62.73      3.64 o
   8   9   2       49.09       43.40      3.64 o
   9   9   2        0.12        2.22      2.80 o
  10   9   2      156.08      175.08     10.33 o
  -9  10   2       89.91       88.01      4.47 o
  -8  10   2        0.98       -1.08      2.14 o
  -7  10   2       34.67       31.31      2.30 o
  -6  10   2      159.22      154.93      7.70 o
  -5  10   2      175.10      163.57      5.60 o
  -4  10   2      837.44      841.02     11.87 o
  -3  10   2      403.71      444.15      7.58 o
  -2  10   2       23.82       26.40      2.33 o
  -1  10   2       52.30       54.42      1.77 o
   0  10   2      705.09      744.71      8.68 o
   1  10   2       64.13       64.98      1.76 o
   2  10   2       37.69       33.81      1.36 o
   3  10   2        0.29        0.05      1.16 o
   4  10   2      164.45      165.63      3.21 o
   5  10   2       24.71       21.19      2.03 o
   6  10   2       54.42       54.75      3.54 o
   7  10   2       88.15      103.67      5.28 o
   8  10   2      253.99      298.55     11.69 o
   9  10   2       10.83       14.81      3.24 o
  -8  11   2        4.41        3.20      3.94 o
  -7  11   2       31.19       27.15      4.01 o
  -6  11   2       55.51       44.33      4.80 o
  -5  11   2      166.87      185.34      6.89 o
  -4  11   2       24.39       25.07      2.83 o
  -3  11   2       78.15       58.92      3.25 o
  -2  11   2       20.32       16.95      2.23 o
  -1  11   2       16.75       13.78      1.05 o
   0  11   2        0.11        2.79      1.17 o
   1  11   2       57.01       51.08      2.36 o
   2  11   2        0.92       -0.77      0.87 o
   3  11   2       41.71       35.24      1.76 o
   4  11   2        3.62        0.29      1.34 o
   5  11   2      308.22      306.03      8.23 o
   6  11   2       88.11      101.30      4.53 o
   7  11   2      164.36      195.73      6.82 o
   8  11   2      217.78      263.38      7.28 o
  -7  12   2       20.23       24.68      4.70 o
  -6  12   2       15.44        4.90      4.37 o
  -5  12   2        0.29       -3.58      4.58 o
  -4  12   2      110.71      111.36      5.58 o
  -3  12   2      170.98      165.23      5.80 o
  -2  12   2       36.79       49.41      4.20 o
  -1  12   2       89.37       87.12      1.99 o
   0  12   2      157.96      166.73      3.82 o
   1  12   2       25.04       20.67      2.38 o
   2  12   2      153.23      153.41      8.55 o
   3  12   2       38.93       34.32      3.17 o
   4  12   2       96.83      113.38      3.90 o
   5  12   2        4.61        6.49      3.52 o
   6  12   2       99.82       90.89      5.40 o
   7  12   2        6.99       12.38      3.64 o
  -6  13   2       18.42       13.54      5.27 o
  -5  13   2       57.38       54.06      6.60 o
  -4  13   2       38.21       25.00      5.65 o
  -3  13   2        4.02       -2.10      3.96 o
  -2  13   2      220.41      227.79      9.11 o
  -1  13   2       57.07       49.59      4.99 o
   0  13   2       25.22       21.47      2.28 o
   1  13   2       40.05       32.29      2.73 o
   2  13   2       83.36       93.60      3.92 o
   3  13   2        6.75        6.69      1.99 o
   4  13   2        0.08       -4.09      2.73 o
   5  13   2        8.26        5.10      3.00 o
   6  13   2       17.56        6.94      3.52 o
  -4  14   2        0.66        0.55      4.71 o
  -3  14   2       10.44       10.79      5.43 o
  -2  14   2        3.12        4.59      4.63 o
  -1  14   2       58.28       57.79      5.31 o
   0  14   2        2.68        1.60      2.23 o
   1  14   2      191.40      192.13      5.26 o
   2  14   2        2.20       -2.97      1.98 o
   3  14   2       58.38       74.48      4.66 o
   4  14   2       27.93       23.67      5.10 o
 -11   0   3      131.82      154.89      6.50 o
  -9   0   3      390.33      436.80      7.49 o
  -7   0   3       52.05       31.91      2.15 o
  -5   0   3      609.26      569.87      6.94 o
  -3   0   3        1.19       -1.07      0.79 o
  -1   0   3    17680.55    15904.68    184.09 o
   1   0   3     6529.50     6822.35     69.13 o
   3   0   3     2226.07     2170.89     21.29 o
   5   0   3      154.30      174.43      3.36 o
   7   0   3      574.66      586.54      9.08 o
   9   0   3      505.97      512.74     11.84 o
  11   0   3       14.41        6.82      4.09 o
 -12   1   3      136.15      141.04      7.40 o
 -11   1   3        5.16       -3.43      2.29 o
 -10   1   3        2.82        1.15      1.98 o
  -9   1   3      108.51      116.01      4.26 o
  -8   1   3     1796.85     1790.11     13.75 o
  -7   1   3      118.80      132.07      2.55 o
  -6   1   3      469.95      538.04      4.64 o
  -5   1   3     2870.57     2942.40     20.31 o
  -4   1   3       69.04      112.41      1.93 o
  -3   1   3       11.98        9.82      0.76 o
  -2   1   3      198.08      207.45      2.57 o
  -1   1   3     1204.23     1117.79      9.72 o
   0   1   3     2914.06     2954.11     22.81 o
   1   1   3     5459.26     5642.46     38.65 o
   2   1   3     9522.21     9853.80     64.08 o
   3   1   3     3957.93     3872.09     25.98 o
   4   1   3      159.79      211.37      2.46 o
   5   1   3     1376.83     1517.06     10.90 o
   6   1   3     1250.57     1227.83      9.77 o
   7   1   3        3.21       -1.01      1.51 o
   8   1   3       10.43       19.02      2.24 o
   9   1   3       62.32       57.27      3.79 o
  10   1   3       75.13       57.60      3.68 o
  11   1   3       21.26       20.49      3.14 o
  12   1   3        3.95        4.56      3.20 o
 -12   2   3      105.72      115.33      6.13 o
 -11   2   3       63.24       56.70      3.44 o
 -10   2   3      950.27      927.95     10.72 o
  -9   2   3      542.18      550.04      6.61 o
  -8   2   3      488.49      508.45      5.84 o
  -7   2   3       12.92       11.66      1.21 o
  -6   2   3      240.58      234.66      2.72 o
  -5   2   3       20.70       28.58      1.15 o
  -4   2   3     2174.03     2268.74     17.21 o
  -3   2   3      489.72      486.67      4.39 o
  -2   2   3      650.11      721.60      6.65 o
  -1   2   3     1213.58     1172.23     10.16 o
   0   2   3       34.66       43.85      1.15 o
   1   2   3     5764.91     5849.46     42.08 o
   2   2   3      392.79      513.83      4.43 o
   3   2   3     1453.60     1426.14      9.91 o
   4   2   3      181.48      171.55      2.27 o
   5   2   3       60.51       53.66      1.83 o
   6   2   3       12.19       18.34      1.31 o
   7   2   3        5.07        2.88      1.64 o
   8   2   3      589.99      619.56      7.80 o
   9   2   3        4.01       -2.32      2.48 o
  10   2   3        4.12        1.83      2.51 o
  11   2   3       18.82       21.21      3.24 o
  12   2   3       27.83       25.44      3.62 o
 -12   3   3        0.17       -0.03      2.55 o
 -11   3   3       10.56       14.01      3.05 o
 -10   3   3      274.48      338.36      6.45 o
  -9   3   3      245.29      270.57      4.71 o
  -8   3   3       40.75       52.58      2.10 o
  -7   3   3      165.64      166.60      3.01 o
  -6   3   3      421.76      436.04      4.34 o
  -5   3   3      932.13      927.56      7.32 o
  -4   3   3     1578.02     1748.31     14.25 o
  -3   3   3       15.48       16.17      0.85 o
  -2   3   3     3488.43     3623.22     31.62 o
  -1   3   3     2785.00     2845.99     31.08 o
   0   3   3     9994.41    10106.57     72.66 o
   1   3   3      401.95      388.96      3.66 o
   2   3   3      245.51      299.42      2.92 o
   3   3   3     1133.98     1083.61      8.17 o
   4   3   3      101.17       98.01      1.76 o
   5   3   3      106.32       82.49      1.81 o
   6   3   3     1301.89     1318.18     11.97 o
   7   3   3      228.51      210.58      3.93 o
   8   3   3       41.44       33.33      2.41 o
   9   3   3      344.41      333.30      5.66 o
  10   3   3       52.21       55.54      3.63 o
  11   3   3       27.03       16.12      3.09 o
  12   3   3       11.19       11.53      3.73 o
 -12   4   3      121.91      116.48      5.06 o
 -11   4   3       74.09       89.89      4.20 o
 -10   4   3      463.54      470.83      8.41 o
  -9   4   3      503.52      501.72      6.75 o
  -8   4   3      307.29      306.70      5.51 o
  -7   4   3      151.50      140.11      3.19 o
  -6   4   3       55.59       34.72      1.51 o
  -5   4   3      888.95     1029.48      8.34 o
  -4   4   3       57.60       70.54      1.67 o
  -3   4   3     2230.76     2235.29     16.71 o
  -2   4   3      175.55      172.10      2.06 o
  -1   4   3     6825.54     7237.13     80.11 o
   0   4   3     3745.02     4012.19     27.81 o
   1   4   3       27.76       39.24      1.27 o
   2   4   3       50.35       48.11      1.21 o
   3   4   3      163.50      163.45      2.19 o
   4   4   3       38.57       25.21      1.15 o
   5   4   3      147.36      131.71      2.30 o
   6   4   3       98.87       98.16      2.84 o
   7   4   3        0.03       -2.14      1.43 o
   8   4   3      141.27      147.08      3.92 o
   9   4   3       13.24       10.57      2.16 o
  10   4   3      254.79      239.89      6.06 o
  11   4   3       11.91       10.93      3.46 o
 -11   5   3        2.42        3.16      2.62 o
 -10   5   3       13.27       12.21      2.66 o
  -9   5   3      112.18      107.18      3.88 o
  -8   5   3      743.89      739.88      8.52 o
  -7   5   3      104.86      103.68      2.86 o
  -6   5   3       41.90       34.32      1.57 o
  -5   5   3      318.02      326.17      3.58 o
  -4   5   3      892.44      835.52      7.11 o
  -3   5   3     1339.14     1436.21     17.18 o
  -2   5   3      923.83      870.18      9.36 o
  -1   5   3      189.41      181.81      2.05 o
   0   5   3       18.85       11.54      0.99 o
   1   5   3      291.95      322.26      3.32 o
   2   5   3     1947.89     1853.14     13.65 o
   3   5   3       15.07       11.65      0.99 o
   4   5   3      230.76      222.66      2.82 o
   5   5   3      663.67      671.06      6.53 o
   6   5   3       17.10       12.64      1.71 o
   7   5   3        5.99        4.86      1.81 o
   8   5   3      332.57      371.26      5.70 o
   9   5   3       41.07       36.53      3.14 o
  10   5   3        4.25       -0.26      3.19 o
  11   5   3        6.37        0.73      2.97 o
 -11   6   3        1.96       -0.73      2.80 o
 -10   6   3      241.28      242.86      6.28 o
  -9   6   3       59.63       59.83      3.41 o
  -8   6   3       19.55       16.00      1.79 o
  -7   6   3      250.96      232.61      3.50 o
  -6   6   3       92.16       89.13      2.07 o
  -5   6   3      118.59      123.32      2.10 o
  -4   6   3      352.68      331.93      5.10 o
  -3   6   3      720.70      736.63      9.86 o
  -2   6   3      953.95      933.60     10.81 o
  -1   6   3      779.33      794.14      7.27 o
   0   6   3      423.05      454.40      4.42 o
   1   6   3     7723.54     8286.57     56.84 o
   2   6   3      280.69      309.35      3.31 o
   3   6   3      212.18      219.63      2.67 o
   4   6   3      164.73      182.41      2.82 o
   5   6   3      922.72      965.31      9.21 o
   6   6   3      286.95      280.08      4.91 o
   7   6   3      938.47      929.11     11.62 o
   8   6   3      135.03      144.44      4.04 o
   9   6   3       12.84        5.27      2.62 o
  10   6   3       15.41       15.98      3.18 o
  11   6   3       22.41       23.11      4.84 o
 -11   7   3        9.71       10.92      3.01 o
 -10   7   3      116.04      114.74      4.74 o
  -9   7   3      333.16      330.68      6.46 o
  -8   7   3       36.41       26.96      2.39 o
  -7   7   3        1.57       -1.38      0.92 o
  -6   7   3      657.36      640.70      6.24 o
  -5   7   3      767.38      752.83      8.48 o
  -4   7   3      159.66      138.48      3.57 o
  -3   7   3        5.11        2.66      1.26 o
  -2   7   3       15.14       15.81      1.45 o
  -1   7   3     1149.82     1247.79     10.34 o
   0   7   3       45.36       31.38      1.59 o
   1   7   3        5.22       11.34      0.98 o
   2   7   3       85.04       66.04      1.67 o
   3   7   3      275.93      284.70      3.32 o
   4   7   3      190.06      189.71      2.87 o
   5   7   3      577.81      559.03      5.88 o
   6   7   3      119.71      111.81      3.45 o
   7   7   3      127.27      153.18      4.41 o
   8   7   3      348.51      341.37      7.38 o
   9   7   3       35.95       35.75      4.14 o
  10   7   3       37.86       48.86      3.83 o
 -10   8   3       70.65       84.69      4.99 o
  -9   8   3        3.44        4.35      2.03 o
  -8   8   3      186.25      194.36      4.51 o
  -7   8   3        4.07       -2.96      2.79 o
  -6   8   3      102.76       94.45      2.79 o
  -5   8   3      449.79      423.07      7.14 o
  -4   8   3      332.66      374.18      6.91 o
  -3   8   3       16.39       19.63      2.29 o
  -2   8   3        5.91       11.08      1.92 o
  -1   8   3      910.28      937.91     12.90 o
   0   8   3      144.11      120.50      1.83 o
   1   8   3      495.61      527.35      5.41 o
   2   8   3       82.06       79.38      1.90 o
   3   8   3        0.26        1.11      0.98 o
   4   8   3      527.52      530.40      5.58 o
   5   8   3       55.44       49.62      2.11 o
   6   8   3        1.36       -0.13      1.64 o
   7   8   3      197.46      190.03      5.41 o
   8   8   3        5.49       -0.47      3.36 o
   9   8   3       93.72       86.00      5.40 o
  10   8   3       44.59       38.63      4.26 o
 -10   9   3       26.03       24.87      3.31 o
  -9   9   3       79.41       92.92      4.76 o
  -8   9   3        9.77        6.42      2.27 o
  -7   9   3       72.64       75.48      3.43 o
  -6   9   3       26.24       29.01      2.10 o
  -5   9   3        1.71        1.69      2.29 o
  -4   9   3      317.99      343.74      7.00 o
  -3   9   3      853.46      915.04     15.29 o
  -2   9   3       15.68       16.45      2.36 o
  -1   9   3      253.70      263.05      3.36 o
   0   9   3        0.00       -1.17      0.78 o
   1   9   3      110.91      119.63      2.78 o
   2   9   3      331.14      323.18      3.85 o
   3   9   3      716.84      704.70      6.70 o
   4   9   3       13.68        7.67      1.28 o
   5   9   3      158.22      158.16      4.79 o
   6   9   3       53.06       51.39      5.26 o
   7   9   3        3.36        2.77      3.12 o
   8   9   3       36.13       42.11      4.02 o
   9   9   3        0.77        3.53      3.27 o
  -9  10   3      194.31      214.69      9.79 o
  -8  10   3       16.95       13.75      3.94 o
  -7  10   3      103.57      118.20      5.72 o
  -6  10   3        4.74       -1.31      3.34 o
  -5  10   3       72.77       63.75      4.32 o
  -4  10   3        1.25       -0.59      2.23 o
  -3  10   3        6.99        3.37      2.18 o
  -2  10   3      224.03      256.05      5.46 o
  -1  10   3        0.04       -1.76      1.18 o
   0  10   3      116.26      126.41      2.54 o
   1  10   3      567.89      564.04      5.40 o
   2  10   3      129.67      111.61      2.59 o
   3  10   3      354.87      350.79      4.24 o
   4  10   3       39.82       36.07      1.63 o
   5  10   3      176.91      185.43      3.80 o
   6  10   3      111.23      124.72      4.94 o
   7  10   3      941.95     1006.68     19.35 o
   8  10   3       21.73       36.37      3.94 o
   9  10   3       18.74       19.55      4.24 o
  -8  11   3      136.00      156.73      8.19 o
  -7  11   3       59.30       64.47      4.55 o
  -6  11   3      111.72      106.36      5.59 o
  -5  11   3      355.94      357.90      8.58 o
  -4  11   3        1.19       -3.44      2.86 o
  -3  11   3       75.82       59.17      3.40 o
  -2  11   3        6.67        1.78      2.03 o
  -1  11   3       57.58       45.50      1.97 o
   0  11   3       14.01       16.21      1.34 o
   1  11   3       79.85       70.22      2.05 o
   2  11   3      188.63      169.76      2.79 o
   3  11   3      118.29      115.95      4.05 o
   4  11   3       12.70       12.54      2.43 o
   5  11   3        0.92       -0.73      2.46 o
   6  11   3      159.04      139.83      5.77 o
   7  11   3       20.04       29.24      3.56 o
   8  11   3      284.17      320.92     10.18 o
  -7  12   3       17.36       19.44      4.30 o
  -6  12   3       83.48       67.96      4.94 o
  -5  12   3        4.03       -0.15      3.21 o
  -4  12   3       32.11       28.05      3.63 o
  -3  12   3        0.86        2.20      2.67 o
  -2  12   3       75.13       72.92      3.91 o
  -1  12   3        0.55       -1.70      3.51 o
   0  12   3      110.65       92.81      4.17 o
   1  12   3       75.84       81.93      4.42 o
   2  12   3       14.38        9.59      4.50 o
   3  12   3      186.83      185.10      5.81 o
   4  12   3        0.94       -0.11      2.07 o
   5  12   3        0.63        2.55      3.63 o
   6  12   3        1.90       -1.77      7.01 o
   7  12   3      141.24      176.63     23.85 o
  -6  13   3       23.89       22.26      7.12 o
  -5  13   3        5.02       -1.57      4.89 o
  -4  13   3       46.17       42.73      5.86 o
  -3  13   3       34.21       40.55      9.38 o
  -2  13   3       88.78       82.34      6.36 o
  -1  13   3       45.21       41.01      5.05 o
   0  13   3        0.01       -3.27      2.43 o
   1  13   3        8.98       11.13      2.73 o
   2  13   3        5.77       -0.52      2.40 o
   3  13   3        6.13        2.04      3.36 o
   4  13   3       18.87       17.20      2.61 o
   5  13   3      164.35      185.85      7.04 o
  -4  14   3       37.54       35.64      9.38 o
  -3  14   3       11.76        6.84      4.50 o
  -2  14   3        4.55        5.80      4.41 o
  -1  14   3       12.71        6.03      3.84 o
   0  14   3       43.32       51.37      5.21 o
   1  14   3        7.74        6.65      3.28 o
   2  14   3        0.00       -0.44      2.87 o
   3  14   3       32.81       36.08      3.21 o
 -12   0   4       29.64       36.99      4.22 o
 -10   0   4        0.07       -2.56      2.69 o
  -8   0   4       88.42       91.66      4.68 o
  -6   0   4      182.33      155.15      4.39 o
  -4   0   4     1050.89      885.03     10.77 o
  -2   0   4      482.02      547.00      7.77 o
   0   0   4        4.12        4.21      1.03 o
   2   0   4     3952.19     4048.30     38.34 o
   4   0   4      696.47      719.64      8.68 o
   6   0   4     1409.48     1387.67     17.00 o
   8   0   4     2495.01     2528.58     37.76 o
  10   0   4      699.49      694.77     26.04 o
  12   0   4       18.03        9.25      5.09 o
 -12   1   4        1.10        6.15      3.11 o
 -11   1   4        2.23       -3.28      2.19 o
 -10   1   4       70.58       74.13      3.48 o
  -9   1   4      578.30      625.45      7.67 o
  -8   1   4      527.25      475.72      6.65 o
  -7   1   4      485.35      487.20      5.57 o
  -6   1   4      423.07      453.32      5.24 o
  -5   1   4      343.72      420.85      4.48 o
  -4   1   4     1077.88     1099.85      9.09 o
  -3   1   4      597.41      580.02      5.92 o
  -2   1   4      121.56      103.87      1.95 o
  -1   1   4     1275.39     1300.21     11.44 o
   0   1   4     4230.31     4307.41     35.26 o
   1   1   4     1603.40     1584.53     12.28 o
   2   1   4       41.59       45.54      1.24 o
   3   1   4     1371.20     1674.21     12.05 o
   4   1   4      620.10      682.81      5.85 o
   5   1   4       15.21        8.58      1.06 o
   6   1   4        0.50        1.21      1.31 o
   7   1   4       98.24       76.59      2.89 o
   8   1   4      145.77      151.69      4.55 o
   9   1   4      308.87      329.58      6.67 o
  10   1   4      318.62      317.46      7.21 o
  11   1   4       23.13       22.59      3.17 o
  12   1   4        2.59       -3.83      3.13 o
 -12   2   4        3.10        8.23      2.96 o
 -11   2   4        4.33        4.93      2.81 o
 -10   2   4        0.00       -1.68      2.00 o
  -9   2   4     1473.90     1525.27     14.98 o
  -8   2   4       37.73       30.47      2.10 o
  -7   2   4      593.49      589.36      6.28 o
  -6   2   4       98.36       95.71      2.25 o
  -5   2   4       25.28       24.25      1.26 o
  -4   2   4      186.22      173.59      2.48 o
  -3   2   4     4815.61     4954.14     40.54 o
  -2   2   4      545.11      679.03      6.52 o
  -1   2   4      274.99      238.11      2.96 o
   0   2   4        0.54       -0.94      0.63 o
   1   2   4       65.77       43.15      1.23 o
   2   2   4      218.96      222.40      2.61 o
   3   2   4      336.12      311.56      3.26 o
   4   2   4       20.97       31.74      1.32 o
   5   2   4       88.16       87.37      1.94 o
   6   2   4      617.34      640.76      8.59 o
   7   2   4      175.74      157.57      3.67 o
   8   2   4      360.97      360.38      5.94 o
   9   2   4      232.71      222.23      5.89 o
  10   2   4        1.14        7.89      2.93 o
  11   2   4       16.12       23.02      3.23 o
  12   2   4       75.91       75.63      4.84 o
 -12   3   4        0.14        5.75      2.81 o
 -11   3   4        2.55       -2.76      2.71 o
 -10   3   4        1.89       -1.52      2.61 o
  -9   3   4      255.85      266.46      4.89 o
  -8   3   4      174.68      182.04      3.85 o
  -7   3   4      178.41      193.22      3.45 o
  -6   3   4      753.62      779.36      6.94 o
  -5   3   4      301.22      291.46      3.47 o
  -4   3   4       93.98      101.11      2.19 o
  -3   3   4      410.01      342.31      3.80 o
  -2   3   4     2127.45     2279.61     19.25 o
  -1   3   4       32.43       44.39      1.27 o
   0   3   4      963.39      967.43      8.31 o
   1   3   4     1343.55     1244.40      9.93 o
   2   3   4      448.40      382.96      3.99 o
   3   3   4      497.39      520.02      4.67 o
   4   3   4      191.57      194.54      2.56 o
   5   3   4      596.18      593.60      5.32 o
   6   3   4     1009.67     1017.08     11.15 o
   7   3   4      443.97      456.02      6.58 o
   8   3   4        5.71        3.18      1.88 o
   9   3   4       29.11       29.69      2.90 o
  10   3   4      238.20      243.57      6.47 o
  11   3   4       34.54       25.70      3.28 o
 -12   4   4       90.91       83.79      4.43 o
 -11   4   4       51.94       50.78      3.88 o
 -10   4   4       50.29       51.46      4.96 o
  -9   4   4       13.04       11.49      2.32 o
  -8   4   4      519.68      590.35      6.86 o
  -7   4   4        0.73       -0.33      1.26 o
  -6   4   4      465.41      472.66      4.96 o
  -5   4   4       21.08       26.41      1.39 o
  -4   4   4      570.11      501.00      5.08 o
  -3   4   4     6090.04     6185.75     59.08 o
  -2   4   4     1809.43     1816.58     16.70 o
  -1   4   4      186.87      215.69      3.20 o
   0   4   4     3229.42     3191.45     24.90 o
   1   4   4     2069.62     2156.34     15.67 o
   2   4   4      189.83      209.77      2.50 o
   3   4   4      355.33      346.46      3.60 o
   4   4   4      326.40      274.07      3.26 o
   5   4   4     1158.91     1242.75     11.27 o
   6   4   4       48.14       56.74      2.54 o
   7   4   4        7.06        8.88      1.90 o
   8   4   4      538.60      521.90      7.19 o
   9   4   4       21.78       22.05      3.17 o
  10   4   4       46.94       52.05      3.37 o
  11   4   4        4.02        1.65      3.16 o
 -11   5   4       40.43       45.79      4.35 o
 -10   5   4        1.12       -0.82      2.45 o
  -9   5   4        4.27        2.17      2.44 o
  -8   5   4        1.76       -0.85      1.74 o
  -7   5   4      112.52      101.60      2.82 o
  -6   5   4        2.45        2.53      1.04 o
  -5   5   4      714.39      663.92      6.76 o
  -4   5   4      301.51      302.46      3.50 o
  -3   5   4       94.74      104.68      2.02 o
  -2   5   4      630.92      644.55      8.97 o
  -1   5   4      122.21       93.50      2.45 o
   0   5   4       13.13        6.27      0.90 o
   1   5   4     1099.72     1192.40      9.22 o
   2   5   4       15.59        8.64      0.98 o
   3   5   4      340.94      335.13      3.55 o
   4   5   4      860.76      872.30      7.90 o
   5   5   4       55.66       72.91      2.51 o
   6   5   4      247.54      227.23      4.76 o
   7   5   4      108.92      102.67      4.59 o
   8   5   4      305.33      310.20      5.35 o
   9   5   4       26.20       23.13      2.92 o
  10   5   4       60.72       60.79      4.42 o
  11   5   4        8.87        1.95      3.01 o
 -11   6   4       20.24       23.67      3.21 o
 -10   6   4       28.43       34.08      3.30 o
  -9   6   4       12.02       14.80      2.70 o
  -8   6   4       38.49       40.54      2.44 o
  -7   6   4        0.01       -2.42      1.67 o
  -6   6   4       29.91       32.64      1.42 o
  -5   6   4      150.76      132.64      2.21 o
  -4   6   4      134.36      122.24      1.95 o
  -3   6   4     1840.06     1790.64     15.10 o
  -2   6   4        0.56       -0.35      0.80 o
  -1   6   4      227.97      296.16      3.25 o
   0   6   4       35.67       34.96      1.21 o
   1   6   4       36.68       38.98      1.27 o
   2   6   4       28.20       14.83      1.09 o
   3   6   4       18.92        8.44      1.05 o
   4   6   4     1229.25     1147.42     10.51 o
   5   6   4      104.58      121.30      3.13 o
   6   6   4      561.50      556.46      8.07 o
   7   6   4      131.97      124.08      5.34 o
   8   6   4      351.26      352.31      7.77 o
   9   6   4      364.27      343.66      7.80 o
  10   6   4       58.04       55.80      4.41 o
  11   6   4       19.09       17.92      3.45 o
 -10   7   4       15.67        6.70      2.81 o
  -9   7   4       59.92       58.18      3.22 o
  -8   7   4        1.44       -2.83      1.88 o
  -7   7   4      128.88      130.91      2.49 o
  -6   7   4      143.59      133.47      2.14 o
  -5   7   4      230.81      190.57      4.75 o
  -4   7   4      475.96      472.38      7.11 o
  -3   7   4       93.12       84.05      2.72 o
  -2   7   4     1459.49     1452.25     16.38 o
  -1   7   4     2557.97     2547.38     21.41 o
   0   7   4     1172.48     1072.38      9.72 o
   1   7   4      354.02      398.40      3.98 o
   2   7   4        2.08        2.83      0.99 o
   3   7   4      135.10      163.40      2.95 o
   4   7   4        0.66        4.99      1.47 o
   5   7   4       80.94       92.48      2.95 o
   6   7   4       21.71       18.86      2.17 o
   7   7   4      230.99      209.26      4.99 o
   8   7   4       40.51       37.43      3.47 o
   9   7   4        1.82       -4.95      3.63 o
  10   7   4        3.36        5.16      3.42 o
 -10   8   4       41.98       47.65      3.08 o
  -9   8   4       71.69       66.80      3.81 o
  -8   8   4       14.61       12.91      1.90 o
  -7   8   4      133.45      130.15      4.97 o
  -6   8   4      180.30      159.16      5.08 o
  -5   8   4      340.08      325.65      6.56 o
  -4   8   4      370.33      352.79      8.07 o
  -3   8   4     1933.05     1870.75     35.73 o
  -2   8   4      765.43      774.92     10.06 o
  -1   8   4      913.14      909.85      8.45 o
   0   8   4      270.65      289.63      3.40 o
   1   8   4      452.87      447.44      4.55 o
   2   8   4       50.23       54.22      1.94 o
   3   8   4       36.23       40.57      1.88 o
   4   8   4       71.35       64.59      2.36 o
   5   8   4      319.36      312.28      4.90 o
   6   8   4      115.97      122.31      3.83 o
   7   8   4       43.53       48.50      3.75 o
   8   8   4        1.76       -2.35      3.21 o
   9   8   4       10.59       14.29      3.66 o
  10   8   4       63.59       68.40      5.06 o
  -9   9   4        7.30       14.70      2.87 o
  -8   9   4       19.66       19.79      2.57 o
  -7   9   4      168.82      161.31      7.56 o
  -6   9   4      109.75      109.63      2.36 o
  -5   9   4       14.42       13.51      3.37 o
  -4   9   4      270.34      261.94      6.28 o
  -3   9   4        3.33        8.12      2.19 o
  -2   9   4     2519.95     2553.56     35.36 o
  -1   9   4      118.95      104.06      2.19 o
   0   9   4       40.00       47.61      1.43 o
   1   9   4      658.64      644.72      6.80 o
   2   9   4       28.92       28.74      1.73 o
   3   9   4       16.82       12.89      1.58 o
   4   9   4       31.03       17.62      1.77 o
   5   9   4      640.15      660.73      7.79 o
   6   9   4      386.49      389.20      8.89 o
   7   9   4       12.47        9.59      3.12 o
   8   9   4       64.49       51.67      4.56 o
   9   9   4       49.32       44.79      4.85 o
  -9  10   4       10.36       10.65      4.53 o
  -8  10   4       24.96       21.00      4.38 o
  -7  10   4        8.39        4.41      3.15 o
  -6  10   4       11.79        8.53      4.31 o
  -5  10   4       74.30       68.97      4.51 o
  -4  10   4       43.62       39.78      3.36 o
  -3  10   4      608.43      608.44      9.63 o
  -2  10   4      259.79      266.73      5.81 o
  -1  10   4      204.97      189.69      3.08 o
   0  10   4        2.14       -0.81      1.03 o
   1  10   4      548.40      550.09      5.72 o
   2  10   4       96.52      111.65      2.83 o
   3  10   4       70.95       63.39      2.35 o
   4  10   4      609.15      623.45      8.54 o
   5  10   4        9.92       19.44      3.17 o
   6  10   4       17.39       13.15      3.26 o
   7  10   4        2.77        4.61      3.20 o
   8  10   4       26.06       30.65      4.57 o
  -8  11   4       22.41       31.22      4.57 o
  -7  11   4        3.22       -1.74      2.82 o
  -6  11   4       45.33       35.30      4.41 o
  -5  11   4      291.98      328.60      8.79 o
  -4  11   4        0.02       -0.03      2.70 o
  -3  11   4      112.86      106.38      5.03 o
  -2  11   4      119.11      124.39      5.29 o
  -1  11   4      319.76      314.70      5.17 o
   0  11   4       20.95       15.96      1.99 o
   1  11   4      227.89      211.77      4.55 o
   2  11   4       21.68       13.43      2.23 o
   3  11   4       50.48       45.79      3.27 o
   4  11   4       18.15       14.71      2.76 o
   5  11   4      109.05      108.21      5.08 o
   6  11   4       84.36       84.75      5.71 o
   7  11   4        7.76        4.16      3.84 o
  -7  12   4       51.83       60.95      4.84 o
  -6  12   4       30.16       19.95      4.11 o
  -5  12   4      143.59      151.40      7.38 o
  -4  12   4      324.34      346.93      8.69 o
  -3  12   4        9.44       13.25      3.13 o
  -2  12   4        4.84        2.68      2.69 o
  -1  12   4      116.06       90.62      6.34 o
   0  12   4       22.45       22.85      2.98 o
   1  12   4      209.33      209.54      6.33 o
   2  12   4        0.53       -3.14      2.46 o
   3  12   4       43.45       33.16      4.64 o
   4  12   4       78.04       64.47      5.51 o
   5  12   4        9.55        8.97      4.86 o
   6  12   4       53.99       50.48      5.70 o
  -5  13   4        7.58        5.16      5.32 o
  -4  13   4        7.33        6.62      5.05 o
  -3  13   4        0.82        7.18      4.45 o
  -2  13   4      373.80      421.97     13.01 o
  -1  13   4       12.73       11.56      5.54 o
   0  13   4       63.08       63.66      3.68 o
   1  13   4       14.54       12.85      2.79 o
   2  13   4      162.05      168.86      6.01 o
   3  13   4        0.57       -0.75      2.57 o
   4  13   4       18.48       23.30      4.05 o
   5  13   4       64.55       49.11      5.41 o
  -3  14   4       82.31      104.58      7.81 o
  -2  14   4       69.89       82.45      6.62 o
  -1  14   4        8.61        4.87      3.86 o
   0  14   4        3.65        7.21      3.89 o
   1  14   4      130.94      123.98      5.45 o
   2  14   4        4.15        1.79      2.75 o
 -11   0   5      104.74      118.12      8.38 o
  -9   0   5      624.09      596.68     11.28 o
  -7   0   5      814.29      809.79     12.66 o
  -5   0   5       31.67       40.24      2.06 o
  -3   0   5     6989.06     7051.43     81.15 o
  -1   0   5      153.05      181.30      3.88 o
   1   0   5     4777.87     4881.05     50.60 o
   3   0   5     6172.94     6214.37     58.52 o
   5   0   5      114.04       88.18      3.12 o
   7   0   5      820.69      841.63     15.89 o
   9   0   5      216.39      202.94      8.65 o
  11   0   5        9.07       22.70      4.48 o
 -12   1   5      160.77      185.65      6.24 o
 -11   1   5        0.25        2.74      2.44 o
 -10   1   5      436.46      446.76      7.54 o
  -9   1   5     1097.87     1127.15     11.47 o
  -8   1   5      175.55      194.86      4.15 o
  -7   1   5      306.93      342.52      4.91 o
  -6   1   5      214.40      150.15      3.33 o
  -5   1   5       17.50        7.20      1.07 o
  -4   1   5     1264.76     1222.44     10.13 o
  -3   1   5      375.18      363.96      4.40 o
  -2   1   5      723.09      734.02      7.25 o
  -1   1   5        4.85       -1.04      0.70 o
   0   1   5      281.97      292.15      3.41 o
   1   1   5       13.55       19.10      1.20 o
   2   1   5       59.02       50.08      1.47 o
   3   1   5     6826.42     7241.61     47.98 o
   4   1   5     3042.84     3281.55     22.77 o
   5   1   5      283.80      317.62      4.18 o
   6   1   5        0.94       -1.38      1.43 o
   7   1   5       22.61       20.88      2.41 o
   8   1   5       68.53       68.85      3.72 o
   9   1   5        2.55       -0.04      2.55 o
  10   1   5        1.89       -1.23      2.66 o
  11   1   5       41.91       30.86      3.28 o
 -12   2   5        5.31        5.65      2.84 o
 -11   2   5       56.32       56.66      3.89 o
 -10   2   5       58.80       59.17      3.04 o
  -9   2   5       24.69       23.51      2.36 o
  -8   2   5     1321.04     1269.29     12.20 o
  -7   2   5      271.44      271.23      4.35 o
  -6   2   5      261.77      222.85      3.83 o
  -5   2   5        5.97        1.65      0.96 o
  -4   2   5      845.47      874.76      7.66 o
  -3   2   5     2096.16     2270.35     19.56 o
  -2   2   5     3745.19     3726.81     30.97 o
  -1   2   5        1.23        0.90      0.79 o
   0   2   5      330.08      277.29      3.36 o
   1   2   5       93.85       94.69      1.87 o
   2   2   5     1791.13     1822.99     13.67 o
   3   2   5      838.87      854.69      7.35 o
   4   2   5     3634.90     3412.10     23.63 o
   5   2   5        8.00        5.43      1.30 o
   6   2   5       14.90       14.88      2.07 o
   7   2   5      255.81      242.45      4.80 o
   8   2   5       50.34       39.11      3.17 o
   9   2   5       78.43       60.61      3.96 o
  10   2   5        7.66        8.85      3.05 o
  11   2   5       26.51       23.22      3.49 o
 -12   3   5        1.36        0.24      3.11 o
 -11   3   5        0.06       -0.84      2.56 o
 -10   3   5        2.91       -3.56      3.23 o
  -9   3   5        9.70        1.70      2.15 o
  -8   3   5      943.94      911.66      9.41 o
  -7   3   5      256.46      265.81      4.21 o
  -6   3   5        1.37        0.35      1.42 o
  -5   3   5      354.26      309.35      4.37 o
  -4   3   5       12.75       16.66      1.09 o
  -3   3   5      368.84      347.42      4.19 o
  -2   3   5     2786.45     2893.66     24.38 o
  -1   3   5      998.40     1071.35      9.33 o
   0   3   5      184.67      153.80      2.37 o
   1   3   5     1387.18     1293.67     10.51 o
   2   3   5        0.95       -0.86      0.74 o
   3   3   5     4266.67     4537.52     32.10 o
   4   3   5        1.31        4.72      1.00 o
   5   3   5     1109.25     1154.18     10.82 o
   6   3   5      282.63      297.70      5.20 o
   7   3   5        2.18        1.71      1.96 o
   8   3   5      226.60      196.85      5.25 o
   9   3   5        3.47       -1.92      2.67 o
  10   3   5      162.62      163.51      5.52 o
  11   3   5        6.41        5.79      3.18 o
 -11   4   5        0.55       -4.83      3.22 o
 -10   4   5        8.48        1.95      3.50 o
  -9   4   5       39.22       39.68      2.58 o
  -8   4   5       57.60       65.47      2.50 o
  -7   4   5      123.05      118.55      2.94 o
  -6   4   5      387.36      380.66      5.28 o
  -5   4   5      163.34      154.02      2.70 o
  -4   4   5      519.30      499.86      5.24 o
  -3   4   5      434.36      440.57      5.39 o
  -2   4   5     1556.07     1579.45     13.98 o
  -1   4   5     1786.37     2079.46     16.83 o
   0   4   5       13.41       10.03      1.06 o
   1   4   5     2813.80     2835.63     21.42 o
   2   4   5        9.23       -0.14      0.98 o
   3   4   5      259.20      246.20      3.04 o
   4   4   5      370.65      357.89      4.96 o
   5   4   5      984.44     1033.14     10.66 o
   6   4   5        3.66        6.22      1.76 o
   7   4   5     1333.85     1350.64     15.69 o
   8   4   5        8.30        5.82      2.30 o
   9   4   5       75.18       73.91      3.90 o
  10   4   5       56.79       55.71      3.79 o
  11   4   5        4.12       -1.08      3.26 o
 -11   5   5        6.61        0.30      2.81 o
 -10   5   5      191.97      197.67      5.86 o
  -9   5   5      272.89      264.71      6.04 o
  -8   5   5      123.09      117.63      3.72 o
  -7   5   5      158.39      156.07      3.39 o
  -6   5   5       29.73       38.08      1.68 o
  -5   5   5       53.17       55.73      1.77 o
  -4   5   5       12.47       10.67      0.96 o
  -3   5   5       26.79       27.04      1.19 o
  -2   5   5      245.46      217.61      5.65 o
  -1   5   5       41.41       15.67      1.01 o
   0   5   5        7.14        2.62      0.91 o
   1   5   5      177.81      203.39      2.69 o
   2   5   5      538.09      552.99      5.22 o
   3   5   5       50.91       41.72      1.78 o
   4   5   5        1.33        1.44      1.47 o
   5   5   5      283.57      273.29      4.61 o
   6   5   5     1039.87     1025.39     12.52 o
   7   5   5      326.62      318.65      6.50 o
   8   5   5        1.10        2.18      2.13 o
   9   5   5       29.35       29.26      3.30 o
  10   5   5        6.87        7.60      2.85 o
  11   5   5       63.80       59.51      4.59 o
 -11   6   5       28.76       30.54      3.37 o
 -10   6   5        6.10        2.75      3.02 o
  -9   6   5       11.70       12.28      2.34 o
  -8   6   5        4.79        1.95      2.15 o
  -7   6   5      111.86       95.20      2.80 o
  -6   6   5       54.30       50.89      2.16 o
  -5   6   5      283.83      266.44      3.81 o
  -4   6   5      161.24      152.50      2.52 o
  -3   6   5       57.63       34.91      1.32 o
  -2   6   5     1428.69     1454.82     15.31 o
  -1   6   5      917.06     1003.33     12.82 o
   0   6   5     1068.14     1050.87      8.82 o
   1   6   5       51.76       37.91      1.76 o
   2   6   5      446.75      501.18      4.93 o
   3   6   5      610.08      662.27      7.30 o
   4   6   5      539.00      547.12      6.59 o
   5   6   5      552.33      576.53      7.04 o
   6   6   5        2.91        3.47      2.14 o
   7   6   5       53.29       51.95      3.30 o
   8   6   5      134.02      124.32      5.07 o
   9   6   5        0.69       -1.67      3.02 o
  10   6   5        0.93       -1.89      3.70 o
 -10   7   5        0.21       -3.29      2.19 o
  -9   7   5       22.22       17.76      2.45 o
  -8   7   5      311.87      319.42      6.04 o
  -7   7   5      144.73      131.54      4.25 o
  -6   7   5      287.68      269.34      3.41 o
  -5   7   5      680.48      706.14      7.67 o
  -4   7   5      428.23      439.46      4.92 o
  -3   7   5        1.55        1.27      0.72 o
  -2   7   5       76.59       73.00      1.88 o
  -1   7   5      256.14      243.00      3.16 o
   0   7   5      749.53      784.15      7.75 o
   1   7   5      129.05      136.56      2.75 o
   2   7   5       48.39       40.71      1.82 o
   3   7   5      410.84      416.47      5.42 o
   4   7   5        9.42        8.18      1.63 o
   5   7   5       10.83        8.89      1.80 o
   6   7   5      231.07      256.18      5.39 o
   7   7   5        1.82        0.50      2.43 o
   8   7   5        2.47       -0.69      2.94 o
   9   7   5       27.99       26.98      3.86 o
  10   7   5       85.39       69.14      5.61 o
 -10   8   5       55.47       47.01      3.22 o
  -9   8   5       25.31       27.77      2.59 o
  -8   8   5      404.42      409.30      6.73 o
  -7   8   5       46.02       47.83      2.78 o
  -6   8   5      489.84      495.73      7.62 o
  -5   8   5      106.87       96.12      3.33 o
  -4   8   5       25.52       14.43      1.83 o
  -3   8   5      335.37      316.83      5.81 o
  -2   8   5      138.00      134.64      2.23 o
  -1   8   5       53.20       40.87      1.64 o
   0   8   5      318.08      279.03      3.52 o
   1   8   5       19.94       19.80      1.42 o
   2   8   5      316.19      314.19      4.46 o
   3   8   5       23.96       32.03      1.92 o
   4   8   5       44.58       39.58      2.17 o
   5   8   5       14.21       11.95      1.91 o
   6   8   5        4.27        5.97      2.37 o
   7   8   5      570.04      572.40     11.62 o
   8   8   5      154.62      153.02      7.57 o
   9   8   5       38.60       37.36      4.40 o
  -9   9   5       97.99      104.53      4.83 o
  -8   9   5      169.71      195.25      5.95 o
  -7   9   5       24.85       24.73      2.76 o
  -6   9   5       91.36       84.31      4.51 o
  -5   9   5       86.72       86.71      3.81 o
  -4   9   5       50.34       40.81      1.93 o
  -3   9   5      115.07      116.92      3.35 o
  -2   9   5      180.46      176.18      3.30 o
  -1   9   5       73.43       84.36      2.13 o
   0   9   5       70.56       66.19      2.63 o
   1   9   5      285.87      280.35      4.43 o
   2   9   5      178.45      175.61      3.39 o
   3   9   5      252.21      253.69      4.26 o
   4   9   5      193.37      189.13      3.92 o
   5   9   5       10.05       10.43      2.57 o
   6   9   5      143.33      140.58      5.94 o
   7   9   5      193.27      204.55      8.16 o
   8   9   5        3.68        3.85      3.66 o
   9   9   5      160.59      157.65      8.16 o
  -8  10   5       94.16       86.29      5.53 o
  -7  10   5       60.47       66.09      4.92 o
  -6  10   5       12.12        3.71      3.30 o
  -5  10   5       21.01       20.42      3.72 o
  -4  10   5      318.03      308.52      8.06 o
  -3  10   5      278.79      294.59      5.50 o
  -2  10   5        0.98        2.88      1.57 o
  -1  10   5       22.05       17.79      1.20 o
   0  10   5      142.76      135.05      3.29 o
   1  10   5       48.29       38.67      2.25 o
   2  10   5       23.29       22.15      1.76 o
   3  10   5      263.78      272.28      5.62 o
   4  10   5       94.25       92.40      4.48 o
   5  10   5        2.70        1.38      2.76 o
   6  10   5       74.38       63.57      4.54 o
   7  10   5       21.83       19.46      4.43 o
   8  10   5       74.88       75.50      5.07 o
  -7  11   5        4.25        5.38      3.56 o
  -6  11   5       74.09       84.77      6.66 o
  -5  11   5      148.23      167.76      6.99 o
  -4  11   5       24.55       23.13      3.53 o
  -3  11   5       59.14       56.63      3.87 o
  -2  11   5        7.43        5.85      2.81 o
  -1  11   5       53.10       59.09      2.10 o
   0  11   5      127.12      120.19      3.63 o
   1  11   5       21.44       16.48      3.04 o
   2  11   5       55.74       51.85      4.99 o
   3  11   5        0.05       -4.20      3.37 o
   4  11   5       15.70        8.04      4.07 o
   5  11   5      153.18      157.00      8.70 o
   6  11   5       59.18       59.62      6.21 o
   7  11   5        9.49        8.55      4.89 o
  -6  12   5      143.02      167.14      7.42 o
  -5  12   5        0.77        1.96      2.88 o
  -4  12   5       47.33       49.04      4.34 o
  -3  12   5      113.86      114.39      5.43 o
  -2  12   5       67.29       61.18      6.00 o
  -1  12   5       10.09       10.77      4.07 o
   0  12   5      254.95      247.76      6.66 o
   1  12   5       41.42       46.53      3.60 o
   2  12   5        5.05        1.38      3.51 o
   3  12   5       61.62       56.98      8.93 o
   4  12   5        9.74        6.25      4.23 o
   5  12   5       18.72        6.66      4.31 o
   6  12   5        3.23        1.54      4.34 o
  -5  13   5      115.68      125.74      9.14 o
  -4  13   5        6.35        7.13      5.21 o
  -3  13   5        0.19       -0.48      4.45 o
  -2  13   5       65.76       59.14      6.18 o
  -1  13   5       55.15       64.56      6.03 o
   0  13   5        0.47        3.76      3.98 o
   1  13   5       80.38       76.98      4.31 o
   2  13   5        0.03       -2.79      2.75 o
   3  13   5       11.92       11.41      3.02 o
   4  13   5       44.52       48.63      5.59 o
  -2  14   5        1.36       -0.13      4.29 o
  -1  14   5        3.69        1.77      4.34 o
   0  14   5        0.17       -1.76      3.58 o
   1  14   5       10.92        7.26      2.93 o
 -10   0   6        0.68       -4.17      2.78 o
  -8   0   6     1505.76     1479.29     18.82 o
  -6   0   6     1343.90     1351.75     18.58 o
  -4   0   6      574.78      520.55      8.47 o
  -2   0   6       18.84       10.09      1.71 o
   0   0   6      217.98      243.24      5.13 o
   2   0   6        3.59       -3.37      2.25 o
   4   0   6      453.56      437.84      6.59 o
   6   0   6      841.53      805.00     14.92 o
   8   0   6     1118.69     1113.63     20.40 o
  10   0   6      195.02      214.12      8.77 o
 -11   1   6       23.26       19.94      3.01 o
 -10   1   6       30.00       29.98      2.61 o
  -9   1   6      215.46      214.36      4.59 o
  -8   1   6        9.44        7.32      2.17 o
  -7   1   6     2436.74     2414.72     21.87 o
  -6   1   6      110.45      104.81      2.98 o
  -5   1   6      941.99      976.99      9.89 o
  -4   1   6      259.74      307.30      4.27 o
  -3   1   6      497.29      541.36      6.03 o
  -2   1   6      206.93      169.17      2.87 o
  -1   1   6      752.26      718.53      7.38 o
   0   1   6      277.62      272.42      3.56 o
   1   1   6     1594.50     1575.29     12.76 o
   2   1   6      587.23      543.62      5.57 o
   3   1   6       26.52       50.79      1.73 o
   4   1   6       20.52       18.89      1.39 o
   5   1   6      233.73      274.96      4.77 o
   6   1   6      428.80      434.11      7.35 o
   7   1   6       11.50       12.75      2.92 o
   8   1   6       38.34       35.28      3.34 o
   9   1   6       76.42       82.19      4.92 o
  10   1   6       36.18       33.60      3.27 o
  11   1   6       49.65       51.90      3.83 o
 -11   2   6       78.98       70.84      4.08 o
 -10   2   6       32.50       36.26      2.70 o
  -9   2   6       56.55       65.47      3.10 o
  -8   2   6        2.31       -2.46      1.64 o
  -7   2   6      406.46      409.87      6.20 o
  -6   2   6      344.07      314.18      4.80 o
  -5   2   6      166.00      137.74      2.94 o
  -4   2   6      364.44      366.85      4.73 o
  -3   2   6      430.18      402.40      4.93 o
  -2   2   6       63.38       93.61      2.33 o
  -1   2   6        1.28       -1.19      0.79 o
   0   2   6       41.68       49.18      1.65 o
   1   2   6      732.43      774.45      7.46 o
   2   2   6      830.59      814.08      7.12 o
   3   2   6      151.57      120.64      2.41 o
   4   2   6      359.81      403.12      5.37 o
   5   2   6      150.03      141.70      3.60 o
   6   2   6      709.80      718.47      9.15 o
   7   2   6      448.13      425.66      7.65 o
   8   2   6       75.76       68.46      3.77 o
   9   2   6       60.96       58.91      3.66 o
  10   2   6       21.02       15.57      3.18 o
  11   2   6       63.74       60.80      4.32 o
 -11   3   6        1.88       -0.16      2.57 o
 -10   3   6        6.72        2.09      2.43 o
  -9   3   6        2.48       -1.24      2.03 o
  -8   3   6       37.63       20.49      2.06 o
  -7   3   6        5.74        3.89      1.83 o
  -6   3   6      844.56      813.64      9.30 o
  -5   3   6      207.45      201.96      3.70 o
  -4   3   6      685.23      695.86      6.95 o
  -3   3   6      267.98      274.75      3.82 o
  -2   3   6     1044.67     1138.77     10.76 o
  -1   3   6      261.43      217.86      3.10 o
   0   3   6        0.72       -1.70      1.13 o
   1   3   6     2306.65     2586.18     21.02 o
   2   3   6      121.74      123.16      2.20 o
   3   3   6      891.67      847.97      7.54 o
   4   3   6      104.29      108.13      3.06 o
   5   3   6      220.92      234.33      5.02 o
   6   3   6       47.23       57.89      2.96 o
   7   3   6        1.37        4.33      2.17 o
   8   3   6        7.86        7.39      3.20 o
   9   3   6       27.62       31.24      3.27 o
  10   3   6       26.02       28.66      3.14 o
  11   3   6       14.79       17.78      3.38 o
 -11   4   6       34.19       21.04      3.06 o
 -10   4   6        0.91       -3.27      2.18 o
  -9   4   6      588.25      584.77      9.36 o
  -8   4   6      191.35      163.30      3.97 o
  -7   4   6      424.14      394.03      5.89 o
  -6   4   6      256.64      248.59      4.79 o
  -5   4   6       80.38       83.24      2.29 o
  -4   4   6      156.36      139.40      2.96 o
  -3   4   6     2402.81     2427.02     21.03 o
  -2   4   6      261.19      287.07      3.61 o
  -1   4   6      265.16      252.29      3.35 o
   0   4   6      237.03      218.27      3.20 o
   1   4   6       20.54       39.93      1.61 o
   2   4   6      204.22      199.03      2.89 o
   3   4   6      159.03      147.07      3.09 o
   4   4   6       24.79       35.99      2.01 o
   5   4   6      208.99      188.93      4.39 o
   6   4   6       92.45      108.31      5.04 o
   7   4   6      819.17      787.72     10.94 o
   8   4   6      635.86      624.63      9.79 o
   9   4   6        8.51        3.78      3.08 o
  10   4   6       92.74       97.43      4.79 o
 -11   5   6       10.51       10.32      2.88 o
 -10   5   6       94.37       96.46      5.34 o
  -9   5   6      472.72      507.62      8.56 o
  -8   5   6        3.79        4.57      2.43 o
  -7   5   6      853.95      862.16     10.08 o
  -6   5   6       14.53        9.35      2.25 o
  -5   5   6       11.58        3.45      1.09 o
  -4   5   6      329.78      344.35      5.23 o
  -3   5   6       67.43       84.58      2.61 o
  -2   5   6        0.16       -0.68      1.26 o
  -1   5   6     1429.23     1346.28     12.27 o
   0   5   6       21.28       15.87      1.27 o
   1   5   6       65.73       79.22      2.14 o
   2   5   6       23.17       21.70      1.50 o
   3   5   6        7.80        2.23      1.29 o
   4   5   6       44.07       40.27      2.12 o
   5   5   6       11.21        9.45      2.12 o
   6   5   6       12.70       12.06      2.40 o
   7   5   6       22.92       21.95      2.77 o
   8   5   6        0.05        0.88      2.79 o
   9   5   6      169.49      189.30      6.52 o
  10   5   6       96.56       94.77      5.13 o
 -10   6   6       46.19       54.72      3.52 o
  -9   6   6       74.25       75.01      3.66 o
  -8   6   6      238.00      269.28      5.71 o
  -7   6   6        0.40        0.43      1.72 o
  -6   6   6       10.36        1.05      1.29 o
  -5   6   6        8.11        3.76      1.35 o
  -4   6   6        3.68        2.48      0.90 o
  -3   6   6      292.19      277.55      3.93 o
  -2   6   6        0.30        3.15      0.99 o
  -1   6   6       43.67       61.16      1.94 o
   0   6   6     1938.63     1877.65     15.65 o
   1   6   6       16.30        9.16      1.27 o
   2   6   6       67.06       69.67      2.41 o
   3   6   6       39.01       42.55      2.15 o
   4   6   6      860.46      816.54      9.01 o
   5   6   6        2.97        1.45      1.81 o
   6   6   6      664.08      657.50      9.55 o
   7   6   6      267.94      249.52      5.85 o
   8   6   6      348.55      373.07      8.54 o
   9   6   6        3.37       -3.00      3.93 o
  10   6   6        3.13       -2.72      4.44 o
 -10   7   6       29.23       17.46      3.01 o
  -9   7   6       11.43        8.55      2.61 o
  -8   7   6        5.41        1.82      2.21 o
  -7   7   6        0.35       -2.64      1.76 o
  -6   7   6      302.07      326.21      4.38 o
  -5   7   6      165.10      139.02      2.67 o
  -4   7   6       36.96       37.37      1.75 o
  -3   7   6       75.80       74.25      2.05 o
  -2   7   6      685.21      663.64      6.66 o
  -1   7   6      195.63      198.36      2.88 o
   0   7   6      270.42      259.86      3.52 o
   1   7   6       69.58       70.10      2.28 o
   2   7   6      388.82      338.67      4.78 o
   3   7   6      775.70      782.76      8.55 o
   4   7   6      306.50      299.73      4.86 o
   5   7   6       24.24       22.50      2.32 o
   6   7   6      167.26      186.00      4.87 o
   7   7   6      204.88      196.87      8.40 o
   8   7   6        3.67        0.91      3.72 o
   9   7   6        0.59       -5.67      3.78 o
  -9   8   6      136.32      120.88      4.14 o
  -8   8   6       27.69       28.19      2.31 o
  -7   8   6       92.91      105.68      3.21 o
  -6   8   6      201.37      184.61      3.18 o
  -5   8   6       16.96       12.99      3.78 o
  -4   8   6      160.96      140.69      1.84 o
  -3   8   6      815.54      840.34      8.21 o
  -2   8   6        0.11        1.32      1.13 o
  -1   8   6      390.95      388.33      4.61 o
   0   8   6      213.83      206.93      4.92 o
   1   8   6      167.76      167.70      3.29 o
   2   8   6       13.14       10.40      1.66 o
   3   8   6        0.93       -0.79      1.52 o
   4   8   6      279.81      286.10      4.83 o
   5   8   6      715.04      721.73      9.15 o
   6   8   6      139.00      158.09      5.36 o
   7   8   6       24.38       36.09      4.28 o
   8   8   6        3.48       -1.12      3.27 o
   9   8   6        8.77        8.67      3.75 o
  -9   9   6       87.46       95.95      4.97 o
  -8   9   6       25.54       34.18      3.54 o
  -7   9   6       73.90       73.17      3.81 o
  -6   9   6        0.03       -2.59      1.81 o
  -5   9   6       22.91       22.78      2.17 o
  -4   9   6       49.65       40.46      3.30 o
  -3   9   6      127.36      121.30      4.05 o
  -2   9   6      310.31      307.56      3.95 o
  -1   9   6        6.22       11.20      1.64 o
   0   9   6        8.96        0.53      1.21 o
   1   9   6       51.62       45.24      2.02 o
   2   9   6      226.18      212.13      3.92 o
   3   9   6       33.48       29.61      2.06 o
   4   9   6       60.56       52.79      3.02 o
   5   9   6      221.67      229.19      6.07 o
   6   9   6      516.81      561.47     11.27 o
   7   9   6       12.98        6.54      3.80 o
   8   9   6        0.09       -4.21      2.81 o
  -8  10   6      109.24      127.24      6.98 o
  -7  10   6       43.08       42.44      4.52 o
  -6  10   6       78.97       65.75      5.06 o
  -5  10   6        0.06       -4.97      4.37 o
  -4  10   6       40.31       47.09      3.99 o
  -3  10   6       51.53       49.49      3.88 o
  -2  10   6        3.66        6.79      0.96 o
  -1  10   6      563.34      621.55      8.01 o
   0  10   6      265.80      257.89      4.34 o
   1  10   6       80.19       73.17      3.00 o
   2  10   6        3.40       -2.71      1.94 o
   3  10   6       28.99       21.64      2.55 o
   4  10   6      222.25      247.71      6.80 o
   5  10   6       79.92       78.49      4.68 o
   6  10   6      119.58      125.94      5.78 o
   7  10   6        8.93       12.99      4.45 o
  -7  11   6       17.76       20.63      4.21 o
  -6  11   6       22.60       19.57      3.77 o
  -5  11   6      265.05      270.08     12.58 o
  -4  11   6       14.98        5.78      2.92 o
  -3  11   6        0.07       -3.52      2.35 o
  -2  11   6        5.99        2.59      3.03 o
  -1  11   6       63.69       76.60      3.44 o
   0  11   6       27.83       27.72      2.82 o
   1  11   6        0.08        2.52      2.69 o
   2  11   6       29.83       19.95      4.75 o
   3  11   6      194.37      195.72      9.10 o
   4  11   6       16.62        9.20      4.23 o
   5  11   6        0.49       -1.87      4.15 o
   6  11   6       10.79       10.51      4.97 o
  -6  12   6       24.91       28.66      3.97 o
  -5  12   6        0.49       -1.21      3.24 o
  -4  12   6        1.61        4.71      3.27 o
  -3  12   6      290.23      330.59     10.11 o
  -2  12   6       76.70       76.83     13.57 o
  -1  12   6       99.54       87.43      3.17 o
   0  12   6      138.19      149.50      5.54 o
   1  12   6       17.53       15.90      3.15 o
   2  12   6      142.42      120.31     16.17 o
   3  12   6       47.82       49.53      5.31 o
   4  12   6       53.18       55.11      5.82 o
   5  12   6        0.04       -8.58      7.46 o
  -4  13   6       52.55       51.47      6.84 o
  -3  13   6        9.27        6.51      5.99 o
  -2  13   6       65.58       62.48      6.60 o
  -1  13   6       68.34       84.51      6.79 o
   0  13   6       78.16       68.49      9.59 o
   1  13   6       22.41       12.07      3.09 o
   2  13   6       69.30       56.67      4.41 o
   3  13   6        4.22       -0.06      3.63 o
 -11   0   7       43.09       35.74      4.79 o
  -9   0   7       42.86       55.97      4.31 o
  -7   0   7       61.69       58.68      4.12 o
  -5   0   7      527.62      506.96      8.99 o
  -3   0   7      668.08      620.78      9.82 o
  -1   0   7       16.30        3.23      1.52 o
   1   0   7      532.93      596.04      8.51 o
   3   0   7       94.99       95.00      3.36 o
   5   0   7      775.31      695.43     13.47 o
   7   0   7        0.86        3.84      4.05 o
   9   0   7       26.73       36.26      4.56 o
  11   0   7      182.05      205.98      9.38 o
 -11   1   7       52.61       69.15      4.24 o
 -10   1   7        8.40        4.82      2.00 o
  -9   1   7        7.49        3.51      2.57 o
  -8   1   7      150.15      145.05      4.77 o
  -7   1   7        0.91       -2.85      1.90 o
  -6   1   7      314.33      294.33      4.95 o
  -5   1   7        2.16        4.45      1.58 o
  -4   1   7      684.43      655.38      8.68 o
  -3   1   7       53.85       79.32      2.37 o
  -2   1   7      319.63      283.59      4.10 o
  -1   1   7     1024.55     1058.13     10.42 o
   0   1   7     2139.01     2074.10     17.39 o
   1   1   7       55.65       50.94      1.72 o
   2   1   7       21.62       27.70      1.52 o
   3   1   7      202.32      200.46      3.54 o
   4   1   7       56.36       56.35      2.75 o
   5   1   7      984.17     1018.05     12.62 o
   6   1   7      148.90      170.78      4.61 o
   7   1   7      116.27      105.25      4.25 o
   8   1   7      145.53      131.39      4.85 o
   9   1   7       34.18       33.53      3.45 o
  10   1   7       11.83        8.74      2.78 o
 -11   2   7       38.26       54.04      4.01 o
 -10   2   7       66.95       70.80      3.98 o
  -9   2   7       41.77       35.51      2.56 o
  -8   2   7        6.41       -3.09      2.06 o
  -7   2   7       37.02       25.61      2.47 o
  -6   2   7       33.04       25.93      2.13 o
  -5   2   7        0.49       -1.96      1.31 o
  -4   2   7     1358.75     1410.31     15.66 o
  -3   2   7      616.43      609.15      6.87 o
  -2   2   7      624.94      658.09      7.16 o
  -1   2   7       51.56       73.36      2.17 o
   0   2   7      547.58      592.37      6.28 o
   1   2   7     1517.41     1525.67     13.41 o
   2   2   7      824.17      913.82      8.44 o
   3   2   7       55.64       45.21      2.12 o
   4   2   7       62.45       60.00      3.28 o
   5   2   7      143.26      174.84      6.51 o
   6   2   7     1472.44     1476.04     17.08 o
   7   2   7       10.94        8.80      2.50 o
   8   2   7       35.49       48.57      3.75 o
   9   2   7       47.27       44.35      3.56 o
  10   2   7       58.05       60.72      4.28 o
 -11   3   7      168.89      202.18      6.53 o
 -10   3   7      111.01      115.75      4.80 o
  -9   3   7       78.07       69.90      3.32 o
  -8   3   7      543.65      529.36     10.84 o
  -7   3   7      120.67      104.20      3.44 o
  -6   3   7       30.26       12.39      1.75 o
  -5   3   7      311.75      280.06      5.28 o
  -4   3   7      202.97      217.40      4.70 o
  -3   3   7      320.93      300.08      4.64 o
  -2   3   7       45.22       46.08      1.91 o
  -1   3   7      762.46      729.62      7.26 o
   0   3   7     1168.82     1176.16     10.68 o
   1   3   7      894.26      900.97      8.70 o
   2   3   7       31.50       19.07      1.76 o
   3   3   7     1736.40     1702.25     15.86 o
   4   3   7       71.80       62.26      2.63 o
   5   3   7      767.03      817.52     10.70 o
   6   3   7     1929.06     1890.14     23.05 o
   7   3   7      122.09      120.12      4.43 o
   8   3   7      105.31      102.32      4.51 o
   9   3   7       30.93       31.45      3.70 o
  10   3   7        0.28        0.69      2.46 o
 -11   4   7        0.13       -2.25      2.79 o
 -10   4   7        7.85        9.19      3.04 o
  -9   4   7       26.13       25.38      2.97 o
  -8   4   7        1.12        0.97      2.09 o
  -7   4   7       17.58       17.13      2.07 o
  -6   4   7      157.97      138.94      3.59 o
  -5   4   7        6.39       -0.76      1.44 o
  -4   4   7      181.28      184.58      4.30 o
  -3   4   7      189.06      215.92      4.07 o
  -2   4   7     1163.33     1159.29     11.06 o
  -1   4   7      238.69      268.04      3.93 o
   0   4   7       47.19       65.09      2.42 o
   1   4   7      110.67      169.44      3.51 o
   2   4   7      371.92      387.13      5.26 o
   3   4   7      384.66      420.02      5.65 o
   4   4   7      204.83      206.27      4.21 o
   5   4   7      394.39      385.94      6.84 o
   6   4   7       56.50       66.84      3.45 o
   7   4   7      325.91      308.03      7.35 o
   8   4   7        0.59       -3.97      2.65 o
   9   4   7        0.32       -3.46      2.52 o
  10   4   7        0.38        0.27      3.27 o
 -10   5   7        3.18        0.75      2.70 o
  -9   5   7       67.05       52.48      3.56 o
  -8   5   7      113.10      129.26      5.04 o
  -7   5   7      444.58      399.70      8.43 o
  -6   5   7        0.14       -1.93      1.28 o
  -5   5   7       13.82       15.32      1.49 o
  -4   5   7      467.02      488.17      7.20 o
  -3   5   7      238.96      217.63      3.64 o
  -2   5   7      174.42      178.59      3.16 o
  -1   5   7       37.15       34.48      1.71 o
   0   5   7      647.84      680.67      7.97 o
   1   5   7        1.64       -0.49      1.41 o
   2   5   7       17.38       13.77      1.60 o
   3   5   7      101.13       79.37      2.75 o
   4   5   7      259.29      241.07      4.34 o
   5   5   7      162.53      143.67      4.68 o
   6   5   7      391.63      392.19      7.43 o
   7   5   7       29.42       29.42      3.50 o
   8   5   7       40.66       31.67      4.84 o
   9   5   7       14.47       18.47      3.52 o
  10   5   7       16.03       16.11      4.23 o
 -10   6   7       22.52       22.23      3.09 o
  -9   6   7       22.67       28.88      3.12 o
  -8   6   7       19.70       12.46      2.74 o
  -7   6   7       61.92       71.12      4.21 o
  -6   6   7      129.22       96.86      2.84 o
  -5   6   7        0.11       -0.31      1.24 o
  -4   6   7      232.55      227.70      3.80 o
  -3   6   7      120.85       94.40      3.88 o
  -2   6   7      371.68      332.79      4.71 o
  -1   6   7        0.56       -0.21      1.23 o
   0   6   7       64.14       65.49      2.45 o
   1   6   7      418.10      433.93      6.03 o
   2   6   7       13.18        6.10      1.46 o
   3   6   7      662.18      685.95      7.97 o
   4   6   7      200.55      197.57      4.28 o
   5   6   7        7.84        5.56      2.15 o
   6   6   7      164.26      164.25      4.96 o
   7   6   7      269.73      270.90      7.36 o
   8   6   7       13.84        9.23      2.93 o
   9   6   7      128.85      125.03      6.87 o
  -9   7   7       32.80       29.21      3.50 o
  -8   7   7      256.02      251.52      5.72 o
  -7   7   7      168.38      145.77      4.99 o
  -6   7   7      151.15      128.54      5.38 o
  -5   7   7       39.02       50.46      2.03 o
  -4   7   7      239.23      227.77      3.88 o
  -3   7   7       64.50       72.78      2.04 o
  -2   7   7      646.95      644.12      6.86 o
  -1   7   7      762.45      732.19      8.30 o
   0   7   7       40.37       36.85      2.08 o
   1   7   7      550.84      543.01      7.05 o
   2   7   7       81.97       77.26      2.75 o
   3   7   7      605.41      634.30      7.69 o
   4   7   7       29.56       21.56      2.02 o
   5   7   7       33.81       35.15      2.87 o
   6   7   7      191.05      206.83      6.33 o
   7   7   7       43.61       39.31      3.54 o
   8   7   7       19.44       12.81      4.27 o
   9   7   7       51.52       56.14      5.45 o
  -9   8   7       40.68       42.78      3.04 o
  -8   8   7       12.42       21.30      2.89 o
  -7   8   7        8.89       10.22      2.02 o
  -6   8   7       25.01       34.77      4.71 o
  -5   8   7       56.04       37.16      3.24 o
  -4   8   7        0.31       -1.56      1.04 o
  -3   8   7      111.84      108.84      2.63 o
  -2   8   7      951.78     1005.50     22.06 o
  -1   8   7        1.00        4.84      1.45 o
   0   8   7      842.93      844.04      9.46 o
   1   8   7       26.44       18.92      1.89 o
   2   8   7       36.49       32.26      2.11 o
   3   8   7        1.34       -2.51      1.68 o
   4   8   7        5.10        0.46      1.84 o
   5   8   7      260.15      270.93      6.70 o
   6   8   7        0.62        5.12      2.98 o
   7   8   7       31.32       26.54      4.03 o
   8   8   7       15.68       23.31      4.44 o
  -8   9   7       64.91       81.70      4.46 o
  -7   9   7       57.77       66.45      4.01 o
  -6   9   7        0.00       -2.15      3.43 o
  -5   9   7        0.06       -1.53      2.90 o
  -4   9   7       93.84       92.85      6.43 o
  -3   9   7      116.10      117.90      2.67 o
  -2   9   7       26.45       25.16      2.69 o
  -1   9   7     1688.02     1665.23     17.92 o
   0   9   7       92.79       93.45      5.20 o
   1   9   7        3.45       -0.09      1.70 o
   2   9   7        5.50       -1.48      1.62 o
   3   9   7       55.89       47.17      3.14 o
   4   9   7      115.37      104.85      4.35 o
   5   9   7      151.05      152.20      7.60 o
   6   9   7        2.32        4.59      3.41 o
   7   9   7       30.00       26.65      4.06 o
   8   9   7        9.47        4.49      4.01 o
  -7  10   7      134.73      153.59      8.39 o
  -6  10   7        2.12       -0.97      3.09 o
  -5  10   7       10.76        6.83      3.32 o
  -4  10   7       12.87       10.06      3.64 o
  -3  10   7      104.65       99.55      5.73 o
  -2  10   7     1067.42     1097.06     13.61 o
  -1  10   7       51.90       53.45      5.05 o
   0  10   7      200.37      193.22      5.75 o
   1  10   7      179.01      174.21      7.23 o
   2  10   7       14.96       11.18      3.15 o
   3  10   7      226.96      234.61      7.68 o
   4  10   7        6.07       -0.73      4.23 o
   5  10   7        0.07        8.69      4.71 o
   6  10   7       16.23       13.13      5.18 o
   7  10   7       36.96       31.37      5.50 o
  -6  11   7       57.70       53.36      4.91 o
  -5  11   7        5.25       15.29      3.89 o
  -4  11   7      295.87      319.11     11.30 o
  -3  11   7       30.33       21.17      4.25 o
  -2  11   7       74.48       58.55      1.89 o
  -1  11   7       45.08       37.73      2.90 o
   0  11   7       32.62       34.54      3.60 o
   1  11   7        2.97        4.56      3.19 o
   2  11   7      443.20      444.40     13.04 o
   3  11   7        3.26        2.66      4.31 o
   4  11   7       21.03       24.05      5.02 o
   5  11   7       35.06       40.94      5.91 o
   6  11   7        9.60        5.65      5.03 o
  -5  12   7        6.77       -0.24      4.61 o
  -4  12   7       31.67       51.07      5.24 o
  -3  12   7       35.71       53.73      6.23 o
  -2  12   7        8.28       12.31      4.94 o
  -1  12   7       24.80       20.33      2.52 o
   0  12   7       32.42       33.45      3.53 o
   1  12   7       97.23      105.68     11.98 o
   2  12   7        2.05       -2.16      4.01 o
   3  12   7       17.98       19.60      5.31 o
   4  12   7        6.16        4.58      4.38 o
  -2  13   7       20.50       37.33      5.92 o
  -1  13   7      159.88      162.30      9.62 o
   0  13   7      242.54      253.51      7.21 o
   1  13   7      102.23      100.75      8.71 o
   2  13   7       18.24       26.21      4.94 o
 -10   0   8       62.35       62.94      4.73 o
  -8   0   8      611.08      580.18     12.69 o
  -6   0   8     1527.30     1485.24     20.74 o
  -4   0   8      214.12      181.90      5.98 o
  -2   0   8      240.47      180.49      6.14 o
   0   0   8      275.29      290.90      7.32 o
   2   0   8       52.92       45.66      3.20 o
   4   0   8      733.67      771.41     17.84 o
   6   0   8      467.43      475.58     11.63 o
   8   0   8       44.16       45.83      5.34 o
  10   0   8        0.03       -1.16      3.55 o
 -11   1   8        7.95        4.96      3.05 o
 -10   1   8        0.47       -2.12      2.49 o
  -9   1   8      504.17      505.08      7.86 o
  -8   1   8        0.32       -3.05      2.06 o
  -7   1   8      586.58      557.09      7.81 o
  -6   1   8      146.80      118.27      4.04 o
  -5   1   8     1829.60     1779.91     19.64 o
  -4   1   8      104.76      101.74      3.54 o
  -3   1   8      164.51      173.57      4.15 o
  -2   1   8       86.55       96.43      3.72 o
  -1   1   8      138.34      150.78      3.81 o
   0   1   8      892.84      887.05      9.44 o
   1   1   8     1193.74     1378.57     12.61 o
   2   1   8      832.55      911.28     11.38 o
   3   1   8        2.94       -3.13      2.08 o
   4   1   8        5.79        1.28      2.51 o
   5   1   8        0.52       -0.27      2.14 o
   6   1   8      178.09      187.36      5.45 o
   7   1   8      357.26      353.30      7.18 o
   8   1   8       45.17       41.83      3.49 o
   9   1   8        9.80        5.75      3.06 o
  10   1   8       13.65       21.92      3.25 o
 -11   2   8       85.22      118.18      5.22 o
 -10   2   8        0.83       -1.01      2.44 o
  -9   2   8       26.45       27.42      2.51 o
  -8   2   8       34.86       26.82      2.70 o
  -7   2   8      533.95      546.12      7.72 o
  -6   2   8      251.48      230.34      4.67 o
  -5   2   8        0.32       -1.81      1.80 o
  -4   2   8      957.60      886.89     12.09 o
  -3   2   8     1842.00     1879.88     20.26 o
  -2   2   8      146.17      136.29      3.89 o
  -1   2   8        8.66       12.19      1.83 o
   0   2   8       20.72       30.03      1.89 o
   1   2   8      408.51      418.75      6.09 o
   2   2   8        0.35        1.85      1.87 o
   3   2   8        1.27        0.76      1.80 o
   4   2   8        2.33       -4.29      3.03 o
   5   2   8      452.52      450.68      8.41 o
   6   2   8      121.10      140.52     13.01 o
   7   2   8      210.22      194.32      6.57 o
   8   2   8       11.70        9.86      3.14 o
   9   2   8       86.97       76.21      4.40 o
  10   2   8        6.87        0.34      3.50 o
 -10   3   8        3.88        2.65      2.49 o
  -9   3   8        0.71       -3.54      2.36 o
  -8   3   8       15.17       12.26      3.12 o
  -7   3   8      160.23      167.63      4.41 o
  -6   3   8       85.97       65.90      2.93 o
  -5   3   8      193.82      193.44      4.67 o
  -4   3   8      161.35      157.38      4.44 o
  -3   3   8      430.41      432.41      7.28 o
  -2   3   8       47.62       43.99      2.59 o
  -1   3   8      148.11      162.64      4.00 o
   0   3   8       22.78       18.75      1.75 o
   1   3   8        1.51        1.26      1.53 o
   2   3   8     2991.14     3043.93     28.50 o
   3   3   8       64.03       67.16      3.16 o
   4   3   8      321.53      313.15      9.32 o
   5   3   8        2.75        6.65      3.18 o
   6   3   8      180.28      186.67      6.13 o
   7   3   8      422.57      440.64     11.55 o
   8   3   8        2.99       -0.82      2.63 o
   9   3   8        1.73       -4.44      3.55 o
  10   3   8      126.15      137.30      5.79 o
 -10   4   8      119.82      132.97      5.26 o
  -9   4   8       36.57       24.70      2.90 o
  -8   4   8       15.40       14.88      3.61 o
  -7   4   8      337.59      301.31      5.91 o
  -6   4   8       84.86       73.47      2.88 o
  -5   4   8      166.51      139.16      5.16 o
  -4   4   8        1.43        1.14      1.73 o
  -3   4   8      263.86      275.06      5.66 o
  -2   4   8        9.84       10.26      1.78 o
  -1   4   8      102.03       96.52      3.22 o
   0   4   8      924.35      916.01     10.28 o
   1   4   8        1.64        1.52      1.52 o
   2   4   8      299.73      240.19      4.56 o
   3   4   8       24.47       12.20      1.93 o
   4   4   8       77.66       61.35      3.58 o
   5   4   8     1264.61     1213.09     16.23 o
   6   4   8      248.36      282.98      7.45 o
   7   4   8       18.44       14.86      4.01 o
   8   4   8       13.54       14.01      3.34 o
   9   4   8       11.32        5.29      2.97 o
 -10   5   8       14.77       16.44      3.18 o
  -9   5   8      108.92      116.36      5.06 o
  -8   5   8       22.84       23.60      3.91 o
  -7   5   8      423.96      388.27      8.75 o
  -6   5   8       52.32       34.78      2.26 o
  -5   5   8      341.79      307.73      4.97 o
  -4   5   8       80.26       67.21      3.08 o
  -3   5   8      130.28      121.80      3.49 o
  -2   5   8      672.16      676.13      9.37 o
  -1   5   8      663.26      650.38      8.56 o
   0   5   8       78.20       81.60      2.91 o
   1   5   8        0.80       -2.12      1.41 o
   2   5   8      134.04      115.29      3.52 o
   3   5   8      387.80      409.35      6.00 o
   4   5   8       34.47       27.54      2.72 o
   5   5   8       13.03       18.40      2.72 o
   6   5   8      558.91      569.59     10.06 o
   7   5   8      426.52      450.62      9.20 o
   8   5   8       22.79       24.09      3.95 o
   9   5   8       24.32       24.91      4.06 o
  -9   6   8        0.01        3.69      2.51 o
  -8   6   8      130.48      109.66      4.80 o
  -7   6   8        2.09        1.42      2.56 o
  -6   6   8       71.33       65.57      4.23 o
  -5   6   8        0.97       -2.09      1.40 o
  -4   6   8      432.05      405.18      6.32 o
  -3   6   8       18.92       22.52      1.89 o
  -2   6   8      421.22      423.70      6.29 o
  -1   6   8        4.17        0.27      1.53 o
   0   6   8      144.15      142.57      3.62 o
   1   6   8       65.34       62.53      2.73 o
   2   6   8       45.71       34.86      2.48 o
   3   6   8      270.24      274.10      4.85 o
   4   6   8      180.87      170.35      4.79 o
   5   6   8       46.77       36.15      3.57 o
   6   6   8       36.50       39.62      4.84 o
   7   6   8        2.97        8.59      3.16 o
   8   6   8      261.47      291.52      7.99 o
   9   6   8        6.18        5.75      3.55 o
  -9   7   8      214.04      235.47      5.95 o
  -8   7   8      119.22      119.57      4.81 o
  -7   7   8       31.09       22.74      3.47 o
  -6   7   8       57.28       46.20      4.10 o
  -5   7   8      219.80      182.04      6.82 o
  -4   7   8      193.71      198.23      5.24 o
  -3   7   8        8.27        5.81      2.35 o
  -2   7   8        5.50        6.37      2.03 o
  -1   7   8      299.26      312.00      5.31 o
   0   7   8        0.57        0.89      1.70 o
   1   7   8      347.05      375.67      5.89 o
   2   7   8      997.45      958.52     11.03 o
   3   7   8      200.67      184.47      4.22 o
   4   7   8      112.73      110.96      3.82 o
   5   7   8       26.18       13.77      3.32 o
   6   7   8      235.82      257.06      7.95 o
   7   7   8        6.78        9.00      2.95 o
   8   7   8       12.64       13.80      3.80 o
  -8   8   8       44.05       48.89      3.87 o
  -7   8   8      515.18      535.99      9.49 o
  -6   8   8        2.56       -2.45      2.30 o
  -5   8   8       48.43       35.08      3.08 o
  -4   8   8       29.04       29.61      2.87 o
  -3   8   8       39.06       43.07      2.32 o
  -2   8   8       44.45       32.16      2.33 o
  -1   8   8      193.33      187.05      4.70 o
   0   8   8        1.24        1.65      2.80 o
   1   8   8        2.77        2.26      1.78 o
   2   8   8      139.08      135.49      3.95 o
   3   8   8      158.29      155.94      4.36 o
   4   8   8       52.51       34.42      3.32 o
   5   8   8      267.25      259.53      6.73 o
   6   8   8       62.22       63.69      3.96 o
   7   8   8       36.68       37.83      4.37 o
   8   8   8       41.86       40.52      4.99 o
  -8   9   8       65.12       55.12      3.81 o
  -7   9   8        0.00        3.09      2.42 o
  -6   9   8        3.21        7.14      3.54 o
  -5   9   8      148.33      143.25      4.67 o
  -4   9   8      113.10      108.24      4.11 o
  -3   9   8        0.64       -0.57      2.19 o
  -2   9   8      568.50      587.28     11.61 o
  -1   9   8      196.99      229.30      7.20 o
   0   9   8        0.43       -2.03      4.48 o
   1   9   8       75.59       63.57      3.47 o
   2   9   8      145.50      144.10      8.98 o
   3   9   8        0.18       -2.12      2.40 o
   4   9   8        1.66       -3.74      2.49 o
   5   9   8        3.31        2.26      2.98 o
   6   9   8      444.42      481.93     10.61 o
   7   9   8       14.03       12.69      4.05 o
  -7  10   8      126.06      130.81      6.62 o
  -6  10   8       66.83       63.12      4.83 o
  -5  10   8        1.33        2.41      3.31 o
  -4  10   8       44.01       40.85      4.57 o
  -3  10   8       12.19       13.76      2.29 o
  -2  10   8      239.79      233.23     11.07 o
  -1  10   8       69.06       80.55      4.89 o
   0  10   8        0.40        0.68      4.85 o
   1  10   8       15.80        6.22      3.38 o
   2  10   8       13.31       15.61      3.64 o
   3  10   8       54.07       42.65     12.09 o
   4  10   8      210.18      216.42     10.34 o
   5  10   8       92.51       82.65      8.14 o
   6  10   8        1.32       -0.55      4.41 o
  -5  11   8      159.47      186.39      7.77 o
  -4  11   8        1.19       -0.25      4.11 o
  -3  11   8        0.91       -0.78      3.64 o
  -2  11   8      186.79      200.79      5.40 o
  -1  11   8        1.12        4.25      3.10 o
   0  11   8        9.06       10.66      3.30 o
   1  11   8       74.47       96.76      7.12 o
   2  11   8       16.86       17.97      4.72 o
   3  11   8      126.36      129.55     19.33 o
   4  11   8       15.08        3.46      5.03 o
   5  11   8        2.37        2.37      4.80 o
  -3  12   8       95.51      111.53     11.08 o
  -2  12   8        2.24        9.90      5.14 o
  -1  12   8      225.15      214.02      7.87 o
   0  12   8       94.12      114.63     18.31 o
   1  12   8       30.52       21.17      4.68 o
   2  12   8       54.18       47.30      5.94 o
   3  12   8       30.61       39.20      6.22 o
  -9   0   9        0.07        5.44      3.88 o
  -7   0   9       21.80       19.79      3.92 o
  -5   0   9     1818.16     1834.72     28.90 o
  -3   0   9       66.03       68.75      4.39 o
  -1   0   9     1079.21     1071.75     18.39 o
   1   0   9     1053.78     1080.46     22.81 o
   3   0   9      483.12      477.78     13.56 o
   5   0   9       52.92       47.17      5.43 o
   7   0   9     1149.24     1029.15     19.79 o
   9   0   9        9.52        8.47      4.24 o
 -10   1   9       51.03       56.48      3.82 o
  -9   1   9        0.30       -0.61      2.59 o
  -8   1   9       55.66       65.79      3.79 o
  -7   1   9       58.89       58.54      3.28 o
  -6   1   9      331.36      312.09      5.91 o
  -5   1   9        0.13        0.72      2.32 o
  -4   1   9      483.76      446.84      8.14 o
  -3   1   9      794.50      745.55     10.94 o
  -2   1   9      334.38      317.17      6.59 o
  -1   1   9       12.26        1.71      2.08 o
   0   1   9      140.86      120.67      3.80 o
   1   1   9      197.37      194.39      4.69 o
   2   1   9       65.27       68.47      3.90 o
   3   1   9        0.11       -3.80      2.85 o
   4   1   9      190.26      178.45      6.26 o
   5   1   9       58.20       58.10      4.21 o
   6   1   9       34.15       40.55      4.37 o
   7   1   9       67.97       76.66      4.59 o
   8   1   9        0.29       -3.88      2.59 o
   9   1   9        0.60       -3.25      3.23 o
 -10   2   9       96.65      107.57      4.69 o
  -9   2   9        4.67        0.03      3.50 o
  -8   2   9       41.27       35.49      3.15 o
  -7   2   9        3.67       -1.57      2.04 o
  -6   2   9        0.10       -2.54      1.69 o
  -5   2   9        1.32       -3.33      2.22 o
  -4   2   9      414.96      410.31      8.62 o
  -3   2   9        5.20        6.76      2.07 o
  -2   2   9      609.07      627.28      9.68 o
  -1   2   9        6.07        1.90      1.79 o
   0   2   9      410.92      430.49      6.86 o
   1   2   9       54.55       62.67      2.97 o
   2   2   9        0.01        1.22      2.30 o
   3   2   9       10.35        8.11      3.81 o
   4   2   9       69.95       66.59      4.67 o
   5   2   9       57.71       59.27      3.76 o
   6   2   9      356.59      334.35      8.08 o
   7   2   9       39.87       43.71      3.97 o
   8   2   9       26.92       10.37      3.37 o
   9   2   9        9.70       -2.82      3.47 o
 -10   3   9        1.39        4.27      2.70 o
  -9   3   9       12.53       15.47      3.59 o
  -8   3   9        0.54       -1.33      3.03 o
  -7   3   9        0.23       -2.98      1.99 o
  -6   3   9       84.59       72.36      3.15 o
  -5   3   9       29.58       20.85      2.79 o
  -4   3   9      103.47       95.46      3.99 o
  -3   3   9       87.65       97.70      4.02 o
  -2   3   9      202.58      180.71      6.49 o
  -1   3   9       22.39       15.82      2.22 o
   0   3   9      289.13      273.13      5.38 o
   1   3   9      410.59      401.35      6.73 o
   2   3   9      184.34      178.08      4.63 o
   3   3   9      356.49      348.92     12.09 o
   4   3   9       61.91       46.37      4.26 o
   5   3   9       88.19      103.80      4.64 o
   6   3   9        0.17        0.10      2.98 o
   7   3   9       16.64       16.79      4.60 o
   8   3   9       24.88       15.14      3.54 o
   9   3   9        0.99       -2.57      3.47 o
 -10   4   9       31.58       33.16      3.41 o
  -9   4   9      206.09      267.28      8.63 o
  -8   4   9       48.56       46.49      4.70 o
  -7   4   9      110.67       97.49      5.25 o
  -6   4   9      286.25      251.10      5.40 o
  -5   4   9      173.54      154.40      4.41 o
  -4   4   9       50.03       41.29      3.11 o
  -3   4   9      161.01      159.79      4.57 o
  -2   4   9      211.37      203.58      4.57 o
  -1   4   9       77.21       72.53      3.34 o
   0   4   9      458.71      454.05      7.11 o
   1   4   9       53.08       51.74      2.99 o
   2   4   9      318.07      330.49      6.28 o
   3   4   9        3.86       -4.10      2.73 o
   4   4   9       11.26       -0.23      2.56 o
   5   4   9       46.88       29.75      3.31 o
   6   4   9       60.37       60.45      3.92 o
   7   4   9      470.20      477.00      9.74 o
   8   4   9      133.76      127.03      6.86 o
   9   4   9       10.23        4.87      3.58 o
  -9   5   9       65.49       83.60      5.01 o
  -8   5   9      386.28      430.13     10.21 o
  -7   5   9        2.24        4.05      3.03 o
  -6   5   9       13.87        3.36      2.88 o
  -5   5   9       18.19        9.60      2.38 o
  -4   5   9       52.28       51.01      2.98 o
  -3   5   9       35.21       44.45      2.51 o
  -2   5   9      138.75      141.94      3.98 o
  -1   5   9        0.82       -1.66      1.99 o
   0   5   9      749.29      765.48     10.11 o
   1   5   9       59.66       66.50      3.79 o
   2   5   9       18.65       20.90      2.49 o
   3   5   9       59.25       48.01      3.46 o
   4   5   9        0.00       -3.12      2.08 o
   5   5   9       26.87       20.13      3.28 o
   6   5   9        9.64       10.17      3.45 o
   7   5   9        8.13       12.11      3.32 o
   8   5   9       35.06       37.14      3.93 o
  -9   6   9        4.32        8.72      2.78 o
  -8   6   9        4.39        6.80      3.18 o
  -7   6   9        0.04       -0.46      2.96 o
  -6   6   9       15.94       25.59      3.70 o
  -5   6   9        8.90        2.29      3.00 o
  -4   6   9      306.92      263.41      6.39 o
  -3   6   9       61.27       60.11      2.79 o
  -2   6   9      139.23      155.94      4.07 o
  -1   6   9      211.29      220.68      4.86 o
   0   6   9       64.96       58.31      2.92 o
   1   6   9      547.58      516.41      8.01 o
   2   6   9      406.10      415.73      7.17 o
   3   6   9      160.83      169.41      5.68 o
   4   6   9       64.60       51.06      3.51 o
   5   6   9       21.97       20.35      2.78 o
   6   6   9        0.28       -2.14      2.82 o
   7   6   9        8.26       10.39      2.96 o
   8   6   9       35.19       41.74      4.24 o
  -8   7   9       49.83       53.05      4.62 o
  -7   7   9       14.99       17.37      3.57 o
  -6   7   9        0.19       -3.54      2.36 o
  -5   7   9        0.67       -3.98      2.65 o
  -4   7   9       63.25       60.52      3.83 o
  -3   7   9       74.87       63.41      4.55 o
  -2   7   9       16.51       12.19      2.19 o
  -1   7   9       28.63       30.98      2.88 o
   0   7   9      712.33      757.07     10.00 o
   1   7   9      378.36      376.28      6.67 o
   2   7   9     1262.35     1294.86     15.44 o
   3   7   9       51.28       57.96      3.32 o
   4   7   9        4.12       -1.85      2.56 o
   5   7   9       82.97       85.50      4.57 o
   6   7   9        2.17       -2.44      3.62 o
   7   7   9       13.21        7.37      4.07 o
  -8   8   9        0.02       -2.65      2.71 o
  -7   8   9        0.11       -3.55      3.07 o
  -6   8   9       32.36       35.00      3.40 o
  -5   8   9       53.08       44.85      5.21 o
  -4   8   9      141.46      161.52      5.85 o
  -3   8   9      162.11      159.59      9.45 o
  -2   8   9       21.24       21.37      3.50 o
  -1   8   9       58.06       55.72      4.28 o
   0   8   9      308.61      319.66      8.13 o
   1   8   9       88.61       78.47      4.44 o
   2   8   9        4.91        2.03      4.08 o
   3   8   9      176.48      172.97      6.22 o
   4   8   9      102.86       89.24      4.63 o
   5   8   9        5.70       -1.40      2.97 o
   6   8   9        0.26        1.70      3.75 o
   7   8   9        0.59        9.29      4.11 o
  -7   9   9        1.64        2.00      3.32 o
  -6   9   9       13.08        7.72      2.39 o
  -5   9   9        0.74       -3.32      2.21 o
  -4   9   9        5.88        1.13      2.53 o
  -3   9   9        2.74        3.87      4.60 o
  -2   9   9        3.07        4.90      2.88 o
  -1   9   9      151.16      159.81     12.11 o
   0   9   9       33.80       24.52      3.76 o
   1   9   9       37.24       39.33      4.28 o
   2   9   9       56.78       56.81      4.82 o
   3   9   9       99.43       95.81      6.02 o
   4   9   9       24.52       21.42      4.29 o
   5   9   9       20.06       19.32      5.89 o
   6   9   9        5.79       10.40      5.75 o
  -6  10   9        6.13       -0.02      4.04 o
  -5  10   9       16.93       14.53      4.16 o
  -4  10   9        2.64       -1.28      1.95 o
  -3  10   9       14.48       15.47      2.65 o
  -2  10   9       71.27       79.62      5.15 o
  -1  10   9       49.61       41.99      6.17 o
   0  10   9       34.85       38.01      4.31 o
   1  10   9      430.81      457.65     12.81 o
   2  10   9       75.40       70.96      6.76 o
   3  10   9       46.15       43.61      5.87 o
   4  10   9       10.38        3.87      4.94 o
   5  10   9        0.08       -6.12      4.83 o
  -4  11   9      168.58      211.95      9.10 o
  -3  11   9       51.05       55.87      5.75 o
  -2  11   9        8.49        6.73      3.21 o
  -1  11   9        0.86        2.56      6.22 o
   0  11   9      327.24      382.13     16.96 o
   1  11   9       39.15       43.35      8.36 o
   2  11   9      168.67      198.47     10.16 o
   3  11   9       21.71       21.13      5.19 o
  -1  12   9        3.29       -0.75      3.55 o
   0  12   9        0.02        3.95      3.59 o
  -8   0  10       44.43       50.12      4.95 o
  -6   0  10      420.91      448.48     10.97 o
  -4   0  10     1203.85     1202.40     25.70 o
  -2   0  10      120.53      109.19      7.03 o
   0   0  10       87.05       70.93      5.92 o
   2   0  10      416.20      439.18     13.11 o
   4   0  10       26.03       12.51      4.72 o
   6   0  10       26.83       49.55      7.03 o
   8   0  10       81.34       76.41      7.99 o
  -9   1  10      119.23      141.71      6.92 o
  -8   1  10        6.38        6.18      2.42 o
  -7   1  10       72.27       58.86      3.54 o
  -6   1  10       28.90       28.69      2.91 o
  -5   1  10      817.85      820.70     14.01 o
  -4   1  10       14.39       12.61      2.73 o
  -3   1  10      150.60      152.98      5.18 o
  -2   1  10      143.26      146.00      5.13 o
  -1   1  10       16.40       16.87      2.67 o
   0   1  10       63.29       67.89      4.23 o
   1   1  10      777.35      780.28     13.15 o
   2   1  10      198.70      206.52      8.05 o
   3   1  10      490.29      491.91     10.32 o
   4   1  10        1.08       -3.84      2.56 o
   5   1  10        2.08       -3.76      2.51 o
   6   1  10      320.25      356.47      9.91 o
   7   1  10        1.14        9.93      3.85 o
   8   1  10        3.05        1.71      3.54 o
   9   1  10        0.18       -4.43      2.95 o
  -9   2  10       23.28       24.94      4.26 o
  -8   2  10        3.18        1.06      2.79 o
  -7   2  10      137.01      120.69      4.27 o
  -6   2  10      146.83      139.70      4.49 o
  -5   2  10       48.33       37.10      3.30 o
  -4   2  10      372.97      330.00      6.97 o
  -3   2  10       10.42        6.33      2.31 o
  -2   2  10       39.26       43.47      3.09 o
  -1   2  10      194.21      222.19      5.24 o
   0   2  10       50.11       41.63      2.91 o
   1   2  10      762.68      741.15     12.87 o
   2   2  10      122.87       95.76      4.92 o
   3   2  10       10.97        8.11      3.21 o
   4   2  10      134.70      127.88      5.96 o
   5   2  10      419.99      413.40      9.90 o
   6   2  10      130.09      146.63      8.62 o
   7   2  10      209.94      238.42      8.84 o
   8   2  10        3.61        3.76      3.09 o
  -9   3  10      133.81      153.86      6.93 o
  -8   3  10       38.45       38.46      3.96 o
  -7   3  10      120.59      123.14      7.14 o
  -6   3  10       11.04        8.07      2.94 o
  -5   3  10      130.49      112.16      4.80 o
  -4   3  10      135.03      108.28      4.62 o
  -3   3  10       13.73       12.12      2.87 o
  -2   3  10     1288.42     1288.18     15.19 o
  -1   3  10      144.53      138.09      4.45 o
   0   3  10        0.14       -2.98      1.98 o
   1   3  10        0.64        0.64      2.36 o
   2   3  10      490.70      509.34     15.09 o
   3   3  10      137.36      141.93      7.77 o
   4   3  10        3.84       -3.80      2.54 o
   5   3  10       23.71       23.81      3.39 o
   6   3  10      181.31      192.62      7.09 o
   7   3  10       99.72      107.40      5.47 o
   8   3  10        0.13       -1.96      3.42 o
  -9   4  10       11.75       24.00      4.12 o
  -8   4  10        1.75        2.10      3.05 o
  -7   4  10      145.28      166.68      7.38 o
  -6   4  10      201.71      197.29      5.00 o
  -5   4  10      153.69      129.81      5.64 o
  -4   4  10      282.82      254.43      6.18 o
  -3   4  10      962.82      964.62     13.50 o
  -2   4  10      286.11      288.34      5.88 o
  -1   4  10        0.25       -2.59      1.72 o
   0   4  10       54.26       33.85      2.72 o
   1   4  10      128.62      129.51      4.35 o
   2   4  10        0.31       -4.26      2.84 o
   3   4  10       80.48       70.55      7.21 o
   4   4  10       82.96       69.19      4.74 o
   5   4  10       21.10       15.35      4.01 o
   6   4  10       46.77       54.76      3.93 o
   7   4  10      211.59      198.70      6.63 o
   8   4  10      249.86      236.72      7.77 o
  -8   5  10       50.35       57.81      4.94 o
  -7   5  10        2.31       -0.77      3.16 o
  -6   5  10       79.24       76.43      4.85 o
  -5   5  10      330.24      329.71      8.11 o
  -4   5  10        2.92       -4.10      2.73 o
  -3   5  10       42.75       51.66      3.01 o
  -2   5  10       31.59       26.35      2.44 o
  -1   5  10        1.90       -2.65      1.77 o
   0   5  10       13.42        9.40      2.34 o
   1   5  10      331.77      325.47      6.39 o
   2   5  10      366.25      342.99      8.12 o
   3   5  10      177.72      173.52      6.41 o
   4   5  10        2.35       -2.63      3.01 o
   5   5  10       27.69       16.43      3.52 o
   6   5  10        0.06        0.44      2.96 o
   7   5  10      225.69      244.78      7.93 o
   8   5  10       17.44       14.98      3.65 o
  -8   6  10        5.01       -1.37      3.13 o
  -7   6  10       99.29       96.17      5.14 o
  -6   6  10       69.65       61.11      4.59 o
  -5   6  10       16.54        6.44      2.80 o
  -4   6  10        5.09       -0.01      3.35 o
  -3   6  10       49.40       33.03      3.24 o
  -2   6  10        9.54       14.50      2.50 o
  -1   6  10       97.26       86.92      4.04 o
   0   6  10       38.72       29.01      2.68 o
   1   6  10      629.52      642.91      9.51 o
   2   6  10      116.90       98.26      4.09 o
   3   6  10       11.92       12.71      3.19 o
   4   6  10        7.48       -2.10      3.41 o
   5   6  10        1.96       -4.10      2.73 o
   6   6  10       12.55        6.39      3.06 o
   7   6  10        2.89       11.64      3.28 o
  -7   7  10        6.96       13.71      3.68 o
  -6   7  10       22.76       25.62      3.45 o
  -5   7  10       65.66       57.06      4.11 o
  -4   7  10       11.44        9.05      3.49 o
  -3   7  10      639.61      711.22     16.27 o
  -2   7  10      272.20      293.93      9.08 o
  -1   7  10       32.57       22.62      2.92 o
   0   7  10        4.49        0.29      2.73 o
   1   7  10        4.42       10.74      3.07 o
   2   7  10       48.56       63.81      4.24 o
   3   7  10       53.79       53.55      4.32 o
   4   7  10        9.75        5.63      3.46 o
   5   7  10       43.26       34.20      3.49 o
   6   7  10        2.83        1.61      3.28 o
   7   7  10        8.14        6.54      4.05 o
  -7   8  10        9.88        5.70      3.28 o
  -6   8  10       14.00       14.67      6.30 o
  -5   8  10       10.81        1.29      2.72 o
  -4   8  10       14.02        3.39      2.81 o
  -3   8  10      271.37      275.53     12.11 o
  -2   8  10       72.13       63.13      4.73 o
  -1   8  10       42.18       23.97      3.91 o
   0   8  10        0.55       -7.18      5.21 o
   1   8  10       71.15       86.78      5.40 o
   2   8  10        0.28        6.85      3.78 o
   3   8  10        3.19        1.57      3.84 o
   4   8  10      185.33      195.27      7.34 o
   5   8  10      128.85      117.44      5.28 o
   6   8  10       28.62       27.21      5.38 o
  -6   9  10        1.17       -2.59      3.73 o
  -5   9  10       31.48       30.18      5.35 o
  -4   9  10       15.32        7.66      3.65 o
  -3   9  10        5.10       -2.81      3.55 o
  -2   9  10       84.20       80.35      5.23 o
  -1   9  10       94.39       98.21      5.98 o
   0   9  10       58.96       60.64      4.68 o
   1   9  10       39.18       35.96      5.38 o
   2   9  10        0.53       -2.00      3.71 o
   3   9  10       82.78       70.46      5.71 o
   4   9  10        5.49        8.47      5.31 o
   5   9  10        9.76       18.66      5.95 o
  -4  10  10        0.19       -0.34      2.47 o
  -3  10  10       29.43       22.93      3.11 o
  -2  10  10       35.46       41.66      4.12 o
  -1  10  10       69.56       63.48      5.58 o
   0  10  10      182.99      197.73      8.05 o
   1  10  10       11.35       13.41      3.93 o
   2  10  10       29.86       31.57      9.16 o
   3  10  10        0.19       -3.81      4.15 o
  -2  11  10        0.28       -0.90      2.80 o
  -1  11  10       52.86       55.83      4.85 o
   0  11  10       98.37       96.69      7.05 o
   1  11  10        0.00        0.73      4.64 o
  -9   0  11       20.20       14.92      8.59 o
  -7   0  11       31.04       39.21      4.33 o
  -5   0  11      219.41      193.07      9.97 o
  -3   0  11     1360.79     1351.60     28.17 o
  -1   0  11      194.56      197.78      9.51 o
   1   0  11        3.11        6.22      3.68 o
   3   0  11        3.64        0.78      4.27 o
   5   0  11       27.88        7.30      5.05 o
   7   0  11       58.30       42.50      6.23 o
  -9   1  11        7.15       -4.44      3.54 o
  -8   1  11      214.21      222.83      6.46 o
  -7   1  11       24.79       14.41      2.40 o
  -6   1  11        2.42       -3.34      2.23 o
  -5   1  11        5.69       -1.34      3.07 o
  -4   1  11      439.18      467.00     12.12 o
  -3   1  11     1466.04     1555.74     25.91 o
  -2   1  11      835.74      828.61     13.99 o
  -1   1  11       52.90       47.08      4.31 o
   0   1  11      286.38      266.84     10.97 o
   1   1  11      433.59      437.18      9.65 o
   2   1  11       18.46       15.30      3.51 o
   3   1  11      223.55      238.87      7.55 o
   4   1  11       12.08       14.87      3.64 o
   5   1  11       23.61       22.45      3.95 o
   6   1  11       20.62       23.40      4.30 o
   7   1  11        5.45        2.38      3.88 o
   8   1  11        0.60        1.82      4.24 o
  -9   2  11       31.71       33.84      4.63 o
  -8   2  11       22.87       24.77      3.83 o
  -7   2  11       15.84       18.51      2.65 o
  -6   2  11       65.36       49.55      3.78 o
  -5   2  11       62.92       49.73      4.43 o
  -4   2  11      306.97      332.41      8.70 o
  -3   2  11      143.91      173.08      7.90 o
  -2   2  11       36.23       34.55      3.86 o
  -1   2  11       14.90       10.42      3.09 o
   0   2  11      316.33      289.61      7.52 o
   1   2  11        2.70       -0.18      2.78 o
   2   2  11        8.32       10.30      3.06 o
   3   2  11      235.77      239.78      7.79 o
   4   2  11      105.66      105.16      5.92 o
   5   2  11       29.70       31.42      4.34 o
   6   2  11        8.48        8.37      3.54 o
   7   2  11       69.29       71.72      5.86 o
   8   2  11        8.29       18.09      4.60 o
  -8   3  11      311.19      358.76      9.31 o
  -7   3  11        0.02        2.50      3.37 o
  -6   3  11        0.29       -3.09      2.06 o
  -5   3  11        2.70        0.45      2.79 o
  -4   3  11       17.21       14.72      3.10 o
  -3   3  11      457.63      479.97     10.30 o
  -2   3  11      196.16      221.73      5.38 o
  -1   3  11       22.20       28.45      3.17 o
   0   3  11      272.81      251.80     10.38 o
   1   3  11      493.15      456.04     14.05 o
   2   3  11      156.72      151.12      6.26 o
   3   3  11       52.52       51.93      4.37 o
   4   3  11       40.23       27.05      3.85 o
   5   3  11       37.47       40.99      4.44 o
   6   3  11        8.13       10.10      3.66 o
   7   3  11        1.70        2.61      3.85 o
  -8   4  11        0.01       10.83      3.98 o
  -7   4  11        1.71        2.35      3.16 o
  -6   4  11      102.26      122.64      8.48 o
  -5   4  11       33.73       33.90      5.65 o
  -4   4  11       20.08       13.04      3.24 o
  -3   4  11       50.33       40.66      4.02 o
  -2   4  11        8.83       18.31      2.62 o
  -1   4  11      529.06      541.16      8.52 o
   0   4  11       36.09       29.94      3.17 o
   1   4  11        9.19        0.49      3.16 o
   2   4  11      212.24      203.29      6.98 o
   3   4  11      164.01      168.93      7.15 o
   4   4  11        8.53        5.41      4.21 o
   5   4  11       15.06        8.89      4.80 o
   6   4  11      121.59      115.73      7.17 o
   7   4  11       57.50       57.62      4.39 o
  -8   5  11      236.10      287.85      8.78 o
  -7   5  11        6.40        3.46      3.58 o
  -6   5  11        9.82        7.92      3.16 o
  -5   5  11        4.81        5.04      3.85 o
  -4   5  11      277.19      296.83      9.06 o
  -3   5  11      278.04      293.71      8.39 o
  -2   5  11        0.10       -0.54      3.05 o
  -1   5  11        0.01       -2.19      2.52 o
   0   5  11      318.16      333.23      7.44 o
   1   5  11      243.72      244.94      6.75 o
   2   5  11       66.03       63.79      4.48 o
   3   5  11       10.20       10.55      3.25 o
   4   5  11       35.26       29.38      4.27 o
   5   5  11       70.60       70.57      6.44 o
   6   5  11       25.06       35.50      6.23 o
   7   5  11       62.10       63.07      4.96 o
  -7   6  11       90.87      102.31      8.94 o
  -6   6  11       66.60       59.66      4.76 o
  -5   6  11      167.28      171.23      7.75 o
  -4   6  11       27.52       18.02      3.91 o
  -3   6  11      162.49      185.10      7.88 o
  -2   6  11        9.36        5.09      3.56 o
  -1   6  11       19.88       25.25      4.73 o
   0   6  11       42.33       26.78      3.57 o
   1   6  11      146.38      147.83      6.14 o
   2   6  11        0.00        1.13      3.30 o
   3   6  11      450.83      459.61     10.49 o
   4   6  11      191.49      205.15      7.54 o
   5   6  11        5.70       -1.42      3.31 o
   6   6  11       91.18       82.62      5.39 o
  -6   7  11       66.27       74.83      5.00 o
  -5   7  11       45.91       49.16      4.39 o
  -4   7  11      199.96      207.11      8.17 o
  -3   7  11        0.56        1.84      3.25 o
  -2   7  11        2.23       -4.79      4.91 o
  -1   7  11       48.44       58.40      4.78 o
   0   7  11        4.06        3.90      3.84 o
   1   7  11       46.98       54.83      5.08 o
   2   7  11      125.81      110.19      5.66 o
   3   7  11       14.54       13.74      3.79 o
   4   7  11       36.77       38.35      4.55 o
   5   7  11        1.32        0.19      3.16 o
  -5   8  11       15.58        8.49      3.34 o
  -4   8  11       26.42       27.95      3.67 o
  -3   8  11        1.76       -0.46      3.15 o
  -2   8  11      156.32      178.40      8.02 o
  -1   8  11        1.47       -3.80      3.42 o
   0   8  11       16.89       13.55      3.88 o
   1   8  11        0.26       -4.79      3.19 o
   2   8  11      102.68      101.85      6.28 o
   3   8  11       21.02       22.84      4.16 o
   4   8  11       87.71       85.85      6.51 o
  -4   9  11       63.77       57.38      4.31 o
  -3   9  11        7.31        1.37      3.24 o
  -2   9  11       12.67       11.46      3.74 o
  -1   9  11        6.16        5.63      4.69 o
   0   9  11       45.05       35.75      4.49 o
   1   9  11        8.38        8.71      4.07 o
   2   9  11        0.81       -6.20      4.13 o
   3   9  11       21.68       18.32      4.37 o
  -2  10  11       26.20       38.04      7.74 o
  -1  10  11       61.28       67.43      8.81 o
   0  10  11        6.99        5.65      4.12 o
   1  10  11      229.57      244.08      9.45 o
  -8   0  12        0.05        2.71      5.65 o
  -6   0  12        4.92        4.18      5.99 o
  -4   0  12       51.27       54.01      6.55 o
  -2   0  12     1222.16     1266.02     27.64 o
   0   0  12       48.61       41.56      6.44 o
   2   0  12      282.01      221.50     11.49 o
   4   0  12      100.73       81.97      7.27 o
   6   0  12       37.65       39.34      6.21 o
  -8   1  12        0.93       -3.20      2.85 o
  -7   1  12       89.26       86.12      4.91 o
  -6   1  12        2.03       -5.02      3.67 o
  -5   1  12        0.17       -4.27      2.85 o
  -4   1  12       60.30       74.44      5.32 o
  -3   1  12       25.86       42.01      4.10 o
  -2   1  12       14.94       35.49      4.30 o
  -1   1  12      444.81      479.74     11.22 o
   0   1  12      524.12      524.02     11.38 o
   1   1  12      128.85      132.49      6.03 o
   2   1  12      196.79      208.03      7.37 o
   3   1  12      330.22      349.56      9.51 o
   4   1  12        2.21        1.96      3.11 o
   5   1  12       31.27       24.59      4.42 o
   6   1  12        9.75        6.98      3.75 o
   7   1  12       97.97      108.57      6.34 o
  -8   2  12        5.10        5.73      3.54 o
  -7   2  12        3.30        5.73      3.72 o
  -6   2  12       27.05       33.91      3.59 o
  -5   2  12       30.57       24.83      3.82 o
  -4   2  12      135.14      156.97      6.82 o
  -3   2  12      533.80      596.71     15.42 o
  -2   2  12        2.12        8.75      3.98 o
  -1   2  12       45.76       43.14      3.94 o
   0   2  12        9.06        7.13      2.97 o
   1   2  12       17.19       12.42      3.43 o
   2   2  12        8.93        6.72      3.07 o
   3   2  12      173.88      179.16      6.68 o
   4   2  12      156.44      149.20      6.48 o
   5   2  12       58.38       48.10      5.02 o
   6   2  12        2.73        1.14      3.56 o
  -7   3  12       25.13       21.43      3.76 o
  -6   3  12       27.46       24.39      4.09 o
  -5   3  12       21.07       19.74      4.62 o
  -4   3  12        8.15        6.89      3.21 o
  -3   3  12      321.03      325.58      9.01 o
  -2   3  12       32.86       37.16      4.05 o
  -1   3  12      198.55      212.07      7.33 o
   0   3  12      148.09      131.39     10.22 o
   1   3  12      283.74      280.20      8.16 o
   2   3  12       17.69       18.59      3.46 o
   3   3  12        1.18        1.90      3.15 o
   4   3  12      172.33      185.92      7.67 o
   5   3  12        1.04       -1.67      3.05 o
   6   3  12       71.53       67.42      5.84 o
  -7   4  12       18.04       20.16      4.28 o
  -6   4  12      128.97      129.92      6.17 o
  -5   4  12       23.36       17.61      4.26 o
  -4   4  12      244.64      257.19      9.13 o
  -3   4  12       45.63       42.14      4.07 o
  -2   4  12       17.38       15.80      3.54 o
  -1   4  12       19.37       29.87      3.49 o
   0   4  12        0.06        0.98      3.09 o
   1   4  12      125.83      133.71      6.06 o
   2   4  12      166.06      156.31      7.00 o
   3   4  12      247.73      278.27      8.91 o
   4   4  12        3.08        0.36      3.52 o
   5   4  12       30.28       32.36      4.28 o
   6   4  12        9.92       11.93      5.56 o
  -6   5  12        0.19        4.91      3.56 o
  -5   5  12      183.77      175.71      7.93 o
  -4   5  12       47.17       58.59      5.28 o
  -3   5  12      163.48      193.35      8.16 o
  -2   5  12       72.57       72.25      4.86 o
  -1   5  12      303.82      324.43     12.33 o
   0   5  12       58.49       47.60      4.32 o
   1   5  12       85.34       82.67      5.05 o
   2   5  12       12.25       11.58      3.64 o
   3   5  12       67.36       85.43      5.18 o
   4   5  12        9.26       11.96      3.60 o
   5   5  12       12.38        9.10      4.36 o
  -6   6  12      112.55      127.01      7.15 o
  -5   6  12        0.38       -1.42      2.96 o
  -4   6  12        4.90        4.97      4.31 o
  -3   6  12        8.01        9.25      4.69 o
  -2   6  12       24.32       32.10      4.60 o
  -1   6  12       11.23       13.82      4.09 o
   0   6  12       23.29       26.76      4.79 o
   1   6  12        0.48       -0.38      3.30 o
   2   6  12      123.56      152.20      6.83 o
   3   6  12       25.12       21.64      4.04 o
   4   6  12        7.90        2.60      3.59 o
   5   6  12        8.34        8.95      3.95 o
  -5   7  12        3.02       -1.53      3.12 o
  -4   7  12       18.15        6.21      4.61 o
  -3   7  12       54.79       56.54      5.24 o
  -2   7  12       19.37       24.72      4.39 o
  -1   7  12       24.85       23.03      4.14 o
   0   7  12       18.69       12.15      4.38 o
   1   7  12       49.84       47.76      5.37 o
   2   7  12       71.92       76.59      6.26 o
   3   7  12      143.66      162.31      8.30 o
   4   7  12        3.15        8.51      4.82 o
  -4   8  12       60.44       39.83      4.93 o
  -3   8  12        1.13       -2.62      3.86 o
  -2   8  12        0.15       -4.47      3.96 o
  -1   8  12       78.72       80.66      6.03 o
   0   8  12        3.65        1.33      3.86 o
   1   8  12       51.53       44.61      5.19 o
   2   8  12      125.81      158.53     11.56 o
   3   8  12      100.85      101.53      7.10 o
  -1   9  12        1.49       -2.09      3.89 o
   0   9  12       10.97        7.75      4.50 o
  -5   0  13       24.81       20.61      8.14 o
  -3   0  13      276.76      302.18     12.68 o
  -1   0  13       34.20       43.44      6.02 o
   1   0  13       52.06       47.25      5.95 o
   3   0  13       28.30       24.99      5.56 o
   5   0  13       52.71       58.00      6.95 o
  -6   1  13       11.20        1.29      4.26 o
  -5   1  13       57.52       53.14      5.32 o
  -4   1  13       14.43       12.50      4.05 o
  -3   1  13       44.86       42.23      4.17 o
  -2   1  13        3.94       11.93      3.35 o
  -1   1  13        8.89       16.78      3.59 o
   0   1  13      128.53      130.97      6.35 o
   1   1  13       21.21        8.33      3.74 o
   2   1  13       25.79       20.67      3.91 o
   3   1  13       70.44       66.80      5.00 o
   4   1  13      146.44      153.21      7.96 o
   5   1  13        1.43        5.12      3.52 o
  -6   2  13      116.66      145.61      7.99 o
  -5   2  13        2.72       -0.41      3.90 o
  -4   2  13       86.06       75.57      5.35 o
  -3   2  13      156.05      190.69      7.70 o
  -2   2  13      466.58      529.09     17.21 o
  -1   2  13       83.86       77.57      6.86 o
   0   2  13       20.98       27.50      3.56 o
   1   2  13        9.46        4.56      4.08 o
   2   2  13       43.53       47.99      4.57 o
   3   2  13        0.00        1.03      3.35 o
   4   2  13       19.52       20.66      4.32 o
   5   2  13       11.26       10.28      3.75 o
  -6   3  13       21.12       27.52      4.04 o
  -5   3  13        0.02       -6.24      4.16 o
  -4   3  13        1.45       -0.60      3.57 o
  -3   3  13       13.31       15.65      3.82 o
  -2   3  13      115.81      122.19     12.21 o
  -1   3  13      391.25      435.47     10.51 o
   0   3  13      466.89      525.88     12.33 o
   1   3  13        0.27       -0.50      2.67 o
   2   3  13        0.57       -4.58      3.05 o
   3   3  13        1.43       -1.07      3.26 o
   4   3  13        2.23        7.18      3.69 o
   5   3  13       43.60       37.68      5.04 o
  -5   4  13        4.81       -1.90      3.78 o
  -4   4  13        1.21        2.90      4.34 o
  -3   4  13      284.06      332.86     10.95 o
  -2   4  13       55.99       46.60      4.73 o
  -1   4  13       14.64       21.71      4.05 o
   0   4  13       95.76       96.13      5.67 o
   1   4  13       41.80       36.56      4.08 o
   2   4  13       32.61       32.59      4.18 o
   3   4  13        0.77       -0.81      5.22 o
   4   4  13       29.03       28.52      4.32 o
  -5   5  13        1.72        3.99      4.05 o
  -4   5  13      330.17      362.00     11.25 o
  -3   5  13       36.21       39.74      5.08 o
  -2   5  13        2.39       -1.23      3.55 o
  -1   5  13       87.44       95.66      8.05 o
   0   5  13      157.95      193.70      8.87 o
   1   5  13        2.44       -1.50      5.33 o
   2   5  13       29.32       30.92      4.43 o
   3   5  13       11.69       14.13      3.79 o
   4   5  13       23.46       34.42      4.08 o
  -4   6  13        3.87        0.78      4.36 o
  -3   6  13      355.00      382.58     11.22 o
  -2   6  13        5.66        4.04      4.16 o
  -1   6  13       43.99       46.07      5.48 o
   0   6  13       35.78       38.13      5.25 o
   1   6  13        1.84       -2.00      3.89 o
   2   6  13      109.38      112.67      8.92 o
   3   6  13        9.16        9.36      4.16 o
  -2   7  13       28.52       28.05      4.78 o
  -1   7  13       82.44       78.18      6.15 o
   0   7  13        7.79        6.82      3.97 o
   1   7  13        0.28       -4.66      3.57 o
  -4   0  14        0.50        0.17      9.72 o
  -2   0  14      533.94      564.22     30.89 o
   0   0  14        0.79       -6.37      5.35 o
   2   0  14       60.28       51.43      6.69 o
  -5   1  14       38.63       41.86      6.19 o
  -4   1  14       29.88       23.59      4.10 o
  -3   1  14       10.60        7.94      4.16 o
  -2   1  14        7.99       14.43      3.94 o
  -1   1  14      140.62      166.06      8.65 o
   0   1  14       11.33       11.68      3.72 o
   1   1  14        3.92       -4.69      3.59 o
   2   1  14        8.79        1.32      3.87 o
   3   1  14        4.38        0.59      3.87 o
  -4   2  14       30.21       23.60      5.25 o
  -3   2  14       35.77       30.27      4.05 o
  -2   2  14        4.13       16.70      4.26 o
  -1   2  14        4.67       10.77      3.92 o
   0   2  14       37.70       44.68      4.45 o
   1   2  14       44.44       46.69      7.77 o
   2   2  14        4.29       -4.07      4.76 o
   3   2  14       56.06       47.33      4.80 o
  -4   3  14        4.00       -1.27      5.61 o
  -3   3  14        7.86        6.46      4.79 o
  -2   3  14      227.81      266.20     10.28 o
  -1   3  14        3.07        9.89      3.80 o
   0   3  14       22.63       35.05      4.27 o
   1   3  14        0.00        2.39      3.50 o
   2   3  14       12.97       13.12      3.47 o
   3   3  14       14.52       15.90      4.16 o
  -3   4  14        7.20        5.65      5.28 o
  -2   4  14       35.21       46.14      6.08 o
  -1   4  14        0.68        8.81      4.32 o
   0   4  14        0.49        7.72      5.16 o
   1   4  14        2.02       -1.01      3.47 o
   2   4  14        0.22       -4.98      3.32 o
  -2   5  14      153.06      192.73      9.08 o
  -1   5  14       50.39       72.62      6.15 o
   0   5  14        9.13       10.78      3.86 o
   1   5  14       46.52       55.15      6.04 o
  -1   0  15        0.16        2.41      5.16 o
 
